# Supplementary material for: A Simple Predictive Enhancer Syntax for Hindbrain Patterning Is Conserved in Vertebrate Genomes
Source: PLoS One. 2015 Jul 1;10(7):e0130413. doi: 10.1371/journal.pone.0130413 (PMC4489388; doi:10.1371/journal.pone.0130413)
Supplement: S1 Table — Table shows the total number of injected embryos, the total number of GFP positive embryos and the number of embryos positive for each tissue. 7/29 elements were considered to be hindbrain enhancers. (XLSX) [file pone.0130413.s006.xlsx]

## Sheet: 48h
CNE	total injected	total gfp+	forebrain	midbrain	hindbrain	spinal cord	other neuron	eye	ear	lateral line	notochord	muscle	blood	heart	skin	pharyngeal arches	pectoral fin	% of hb+ (total)	% of hb+ (gfp+)	main tissue
atbf1_5817	149	1	0	0	0	0	0	0	0	0	0	1	0	0	0	0	0	0	0	none
auts2_8971	30	1	0	0	0	0	0	0	0	0	0	1	0	0	0	0	0	0	0	none
barhl2_3932	30	2	0	0	0	0	0	0	0	0	0	2	0	0	0	0	0	0	0	none
bcl11a_2446	91	3	0	0	0	0	0	0	0	0	0	1	1	1	0	0	0	0	0	none
bcl11b_4483	137	1	0	0	0	0	0	0	0	0	0	1	0	0	0	0	0	0	0	none
bhlhb5_9206	157	1	0	0	0	0	0	0	0	0	0	1	0	0	0	0	0	0	0	none
bnc2_8642	70	40	10	10	37	9	0	0	0	0	0	0	0	11	0	0	0	0.528571	0.925	hindbrain
cst_9931	55	45	0	0	0	45	39	0	0	0	0	0	0	0	0	0	0	0	0	spinal cord
dachd_11206	78	50	0	3	48	16	0	0	0	0	0	6	1	2	0	0	0	0.615385	0.96	hindbrain
dachd_227	68	1	0	0	0	0	0	0	0	0	0	1	0	0	0	0	0	0	0	none
dlx1_6882	86	2	0	0	0	0	0	0	0	0	0	1	0	1	0	0	0	0	0	none
ebf3_3763	97	2	0	0	0	0	0	0	0	0	0	1	0	1	0	0	0	0	0	none
emx2_4543	58	43	0	0	0	0	0	0	0	0	0	42	1	13	0	0	0	0	0	muscle
esrrg_9376	76	0	0	0	0	0	0	0	0	0	0	0	0	0	0	0	0	0	0	none
evi1_10731	52	13	0	0	0	10	0	0	0	0	0	11	0	0	0	0	0	0	0	muscle
fign_5108	36	15	0	0	0	9	0	0	0	0	0	15	0	0	0	0	0	0	0	muscle
fog2_3620	50	48	0	0	0	0	0	0	0	0	0	11	2	48	0	0	0	0	0	heart
foxb1_5486	130	0	0	0	0	0	0	0	0	0	0	0	0	0	0	0	0	0	0	none
foxd3_308	49	30	0	0	0	0	0	0	0	0	0	30	0	0	0	0	0	0	0	muscle
foxd3_327	76	27	6	3	25	0	0	0	0	0	1	9	0	1	0	0	0	0.328947	0.925926	hindbrain
foxd3_365	140	36	15	17	30	2	18	1	0	0	1	7	0	3	0	11	0	0.214286	0.833333	hindbrain
foxp1_885	69	30	0	0	0	0	0	0	0	0	0	30	0	0	0	0	0	0	0	muscle
foxp1_887	106	1	0	0	0	0	0	0	0	0	0	1	0	0	0	0	0	0	0	none
foxp2_3468	109	0	0	0	0	0	0	0	0	0	0	0	0	0	0	0	0	0	0	none
gli3_2148	41	30	0	0	0	0	0	0	0	0	0	11	1	30	0	0	0	0	0	heart
hmx2_9713	111	45	1	1	41	20	5	0	0	0	0	0	0	0	0	0	0	0.369369	0.911111	hindbrain
hoxd_10479	119	55	19	18	49	2	0	0	0	0	2	6	0	0	0	0	0	0.411765	0.890909	hindbrain
hoxd_10482	95	22	0	10	20	16	0	0	0	0	0	0	0	0	0	0	7	0.210526	0.909091	hindbrain
lmo4_2659	132	0	0	0	0	0	0	0	0	0	0	0	0	0	0	0	0	0	0	none

## Sheet: 72h
CNE	total injected	total gfp+	forebrain	midbrain	hindbrain	spinal cord	other neuron	eye	ear	lateral line	notochord	muscle	blood	heart	skin	pharyngeal arches	pectoral fin	% of hb+ (total)	% of hb+ (gfp+)	main tissue
atbf1_5817	118	0	0	0	0	0	0	0	0	0	0	0	0	0	0	0	0	0	0	none
auts2_8971	21	1	0	0	0	0	0	0	0	0	0	1	0	0	0	0	0	0	0	none
barhl2_3932	28	1	0	0	0	0	0	0	0	0	0	1	0	0	0	0	0	0	0	none
bcl11a_2446	78	1	0	0	0	0	0	0	0	0	0	1	0	0	0	0	0	0	0	none
bcl11b_4483	113	2	0	0	0	0	0	0	0	0	0	2	0	0	0	0	0	0	0	none
bhlhb5_9206	143	1	0	0	0	0	0	0	0	0	0	1	0	0	0	0	0	0	0	none
bnc2_8642	55	30	9	8	25	1	0	0	0	0	0	0	0	6	0	0	0	0.454545	0.833333	hindbrain
cst_9931	40	11	0	0	0	11	10	0	0	0	0	0	0	0	0	0	0	0	0	spinal cord
dachd_11206	50	13	0	1	13	3	0	0	0	0	0	1	0	0	0	0	0	0.26	1	hindbrain
dachd_227	51	1	0	0	0	0	0	0	0	0	0	1	0	0	0	0	0	0	0	none
dlx1_6882	70	1	0	0	0	0	0	0	0	0	0	1	0	0	0	0	0	0	0	none
ebf3_3763	90	1	0	0	0	0	0	0	0	0	0	1	0	0	0	0	0	0	0	none
emx2_4543	50	11	0	0	0	0	0	0	0	0	0	11	2	6	0	0	0	0	0	muscle
esrrg_9376	52	0	0	0	0	0	0	0	0	0	0	0	0	0	0	0	0	0	0	none
evi1_10731	31	1	0	0	0	1	0	0	0	0	0	1	0	0	0	0	0	0	0	none
fign_5108	30	6	0	0	0	1	0	0	0	0	0	6	0	0	0	0	0	0	0	none
fog2_3620	39	11	0	0	0	0	0	0	0	0	0	1	0	11	0	0	0	0	0	heart
foxb1_5486	111	1	0	0	0	0	0	0	0	0	0	0	0	1	0	0	0	0	0	none
foxd3_308	35	11	0	0	0	0	0	0	0	0	0	11	0	0	0	0	0	0	0	muscle
foxd3_327	66	54	8	6	54	0	0	0	0	0	1	10	1	2	0	0	0	0.818182	1	hindbrain
foxd3_365	111	20	10	11	20	0	4	1	0	0	1	5	0	1	0	35	0	0.18018	1	none
foxp1_885	59	12	0	0	0	0	0	0	0	0	0	11	0	1	0	0	0	0	0	muscle
foxp1_887	90	0	0	0	0	0	0	0	0	0	0	0	0	0	0	0	0	0	0	none
foxp2_3468	101	2	0	0	0	0	0	0	0	0	0	2	0	0	0	0	0	0	0	none
gli3_2148	34	14	0	0	0	0	0	0	0	0	0	9	1	13	0	0	0	0	0	heart
hmx2_9713	91	8	0	0	7	1	1	0	0	0	0	1	0	0	0	0	0	0.0769231	0.875	none
hoxd_10479	99	60	21	20	55	1	0	0	0	0	1	1	0	0	0	0	0	0.555556	0.916667	hindbrain
hoxd_10482	67	11	0	1	11	5	0	0	0	0	0	0	0	0	0	0	5	0.164179	1	none
lmo4_2659	106	0	0	0	0	0	0	0	0	0	0	0	0	0	0	0	0	0	0	none
