# Supplementary material for: A Simple Predictive Enhancer Syntax for Hindbrain Patterning Is Conserved in Vertebrate Genomes
Source: PLoS One. 2015 Jul 1;10(7):e0130413. doi: 10.1371/journal.pone.0130413 (PMC4489388; doi:10.1371/journal.pone.0130413)
Supplement: S2 Table — Table of CNEs containing significant hits to both PBX-HOX and MEIS/PREP motifs in human, mouse, rat and fugu CNEs, and coordinates of each candidate CNE. (XLSX) [file pone.0130413.s007.xlsx]

## Sheet: Phylo-FIMO_CRCNEs_4orthologues
#pattern name	sequence name	start	stop	strand	score	p-value	q-value	matched sequence	NOTES
PBX-HOX	CRCNE00000090_CRCNEAC00000208_Human	210	219	-	12.7828	9.46e-05	0.198	TGATATATGA
PBX-HOX	CRCNE00000090_CRCNEAC00000261_Mouse	210	219	-	12.7828	9.46e-05	0.198	TGATATATGA
PBX-HOX	CRCNE00000090_CRCNEAC00000367_Rat	210	219	-	12.7828	9.46e-05	0.198	TGATATATGA
PBX-HOX	CRCNE00000090_CRCNEAC00000314_Fugu	214	223	-	12.7828	9.46e-05	0.198	TGATATATGA
MEIS	CRCNE00000090_CRCNEAC00000208_Human	270	275	-	11.9765	0.000237	0.263	CTGTCA
MEIS	CRCNE00000090_CRCNEAC00000261_Mouse	270	275	-	11.9765	0.000237	0.263	CTGTCA
MEIS	CRCNE00000090_CRCNEAC00000314_Fugu	270	275	-	11.9765	0.000237	0.263	CTGTCA
MEIS	CRCNE00000090_CRCNEAC00000367_Rat	270	275	-	11.9765	0.000237	0.263	CTGTCA	Aligned - 16/16 sp.
PBX-HOX	CRCNE00000099_CRCNEAC00000217_Human	45	54	+	12.7828	9.46e-05	0.198	TGATAAATTG
PBX-HOX	CRCNE00000099_CRCNEAC00000323_Fugu	51	60	+	13.0777	4.21e-05	0.179	TGATGAATTG
PBX-HOX	CRCNE00000099_CRCNEAC00000270_Mouse	52	61	+	12.7828	9.46e-05	0.198	TGATAAATTG
PBX-HOX	CRCNE00000099_CRCNEAC00000376_Rat	52	61	+	12.7828	9.46e-05	0.198	TGATAAATTG
MEIS	CRCNE00000099_CRCNEAC00000217_Human	57	62	+	11.9765	0.000237	0.263	CTGTCA
MEIS	CRCNE00000099_CRCNEAC00000323_Fugu	63	68	+	11.9765	0.000237	0.263	CTGTCA
MEIS	CRCNE00000099_CRCNEAC00000270_Mouse	64	69	+	11.9765	0.000237	0.263	CTGTCA
MEIS	CRCNE00000099_CRCNEAC00000376_Rat	64	69	+	11.9765	0.000237	0.263	CTGTCA	Tested, Parker et al. 2011 - HB positive
MEIS	CRCNE00000135_CRCNEAC00000432_Human	14	19	-	11.9765	0.000237	0.263	CTGTCA
MEIS	CRCNE00000135_CRCNEAC00000490_Mouse	14	19	-	11.9765	0.000237	0.263	CTGTCA
MEIS	CRCNE00000135_CRCNEAC00000606_Rat	14	19	-	11.9765	0.000237	0.263	CTGTCA
MEIS	CRCNE00000135_CRCNEAC00000548_Fugu	16	21	-	11.9765	0.000237	0.263	CTGTCA
PBX-HOX	CRCNE00000135_CRCNEAC00000432_Human	29	38	+	4.81794	0.000221	0.274	TGATAAATGC
PBX-HOX	CRCNE00000135_CRCNEAC00000490_Mouse	29	38	+	4.81794	0.000221	0.274	TGATAAATGC
PBX-HOX	CRCNE00000135_CRCNEAC00000606_Rat	29	38	+	4.81794	0.000221	0.274	TGATAAATGC
PBX-HOX	CRCNE00000135_CRCNEAC00000548_Fugu	35	44	+	4.81794	0.000221	0.274	TGATAAATGC	Aligned - 15/16 sp.
PBX-HOX	CRCNE00000174_CRCNEAC00000471_Human	42	51	+	12.7828	9.46e-05	0.198	TGATAAATTG
PBX-HOX	CRCNE00000174_CRCNEAC00000529_Mouse	43	52	+	12.7828	9.46e-05	0.198	TGATAAATTG
PBX-HOX	CRCNE00000174_CRCNEAC00000645_Rat	43	52	+	12.7828	9.46e-05	0.198	TGATAAATTG
PBX-HOX	CRCNE00000174_CRCNEAC00000587_Fugu	46	55	+	13.0777	4.21e-05	0.179	TGATGAATTG
MEIS	CRCNE00000174_CRCNEAC00000471_Human	54	59	+	11.9765	0.000237	0.263	CTGTCA
MEIS	CRCNE00000174_CRCNEAC00000529_Mouse	55	60	+	11.9765	0.000237	0.263	CTGTCA
MEIS	CRCNE00000174_CRCNEAC00000645_Rat	55	60	+	11.9765	0.000237	0.263	CTGTCA
MEIS	CRCNE00000174_CRCNEAC00000587_Fugu	58	63	+	11.9765	0.000237	0.263	CTGTCA	Aligned - 21/22 sp.
PBX-HOX	CRCNE00000229_CRCNEAC00000723_Human	171	180	-	4.81794	0.000221	0.274	TGATGAATAC
PBX-HOX	CRCNE00000229_CRCNEAC00000799_Mouse	160	169	-	4.81794	0.000221	0.274	TGATGAATAC
PBX-HOX	CRCNE00000229_CRCNEAC00000875_Fugu	171	180	-	12.7828	9.46e-05	0.198	TGATGAATAT
PBX-HOX	CRCNE00000229_CRCNEAC00000951_Rat	173	182	-	4.81794	0.000221	0.274	TGATGAATAC
MEIS	CRCNE00000229_CRCNEAC00000799_Mouse	172	177	+	11.9765	0.000237	0.263	CTGTCA
MEIS	CRCNE00000229_CRCNEAC00000723_Human	183	188	+	11.9765	0.000237	0.263	CTGTCA
MEIS	CRCNE00000229_CRCNEAC00000875_Fugu	183	188	+	11.9765	0.000237	0.263	CTGTCA
MEIS	CRCNE00000229_CRCNEAC00000951_Rat	185	190	+	11.9765	0.000237	0.263	CTGTCA	Aligned - 22/23 sp.
PBX-HOX	CRCNE00000232_CRCNEAC00000802_Mouse	71	80	-	4.52295	0.000274	0.287	TGATTAATCT
PBX-HOX	CRCNE00000232_CRCNEAC00000878_Fugu	71	80	-	4.52295	0.000274	0.287	TGATTAATCT
PBX-HOX	CRCNE00000232_CRCNEAC00000954_Rat	71	80	-	4.52295	0.000274	0.287	TGATTAATCT
PBX-HOX	CRCNE00000232_CRCNEAC00000726_Human	72	81	-	4.52295	0.000274	0.287	TGATTAATCT
MEIS	CRCNE00000232_CRCNEAC00000802_Mouse	118	123	-	11.9765	0.000237	0.263	CTGTCA
MEIS	CRCNE00000232_CRCNEAC00000954_Rat	118	123	-	11.9765	0.000237	0.263	CTGTCA
MEIS	CRCNE00000232_CRCNEAC00000726_Human	119	124	-	11.9765	0.000237	0.263	CTGTCA
MEIS	CRCNE00000232_CRCNEAC00000878_Fugu	120	125	-	11.9765	0.000237	0.263	CTGTCA
MEIS	CRCNE00000232_CRCNEAC00000802_Mouse	254	259	-	11.9765	0.000237	0.263	CTGTCA
MEIS	CRCNE00000232_CRCNEAC00000954_Rat	254	259	-	11.9765	0.000237	0.263	CTGTCA
MEIS	CRCNE00000232_CRCNEAC00000726_Human	255	260	-	11.9765	0.000237	0.263	CTGTCA
MEIS	CRCNE00000232_CRCNEAC00000878_Fugu	256	261	-	11.9765	0.000237	0.263	CTGTCA
PBX-HOX	CRCNE00000232_CRCNEAC00000802_Mouse	206	215	+	13.0777	4.21e-05	0.179	TGATGAATTG
PBX-HOX	CRCNE00000232_CRCNEAC00000954_Rat	206	215	+	13.0777	4.21e-05	0.179	TGATGAATTG
PBX-HOX	CRCNE00000232_CRCNEAC00000726_Human	207	216	+	13.0777	4.21e-05	0.179	TGATGAATTG
PBX-HOX	CRCNE00000232_CRCNEAC00000878_Fugu	208	217	+	13.0777	4.21e-05	0.179	TGATGAATTG	Aligned - 24/24 sp.
PBX-HOX	CRCNE00000240_CRCNEAC00000962_Rat	193	202	-	12.4878	0.000127	0.203	TGATTTATTT
PBX-HOX	CRCNE00000240_CRCNEAC00000734_Human	195	204	-	12.4878	0.000127	0.203	TGATTTATTT
PBX-HOX	CRCNE00000240_CRCNEAC00000886_Fugu	195	204	-	12.4878	0.000127	0.203	TGATTTATTT
PBX-HOX	CRCNE00000240_CRCNEAC00000810_Mouse	196	205	-	12.4878	0.000127	0.203	TGATTTATTT
MEIS	CRCNE00000240_CRCNEAC00000962_Rat	149	154	+	11.9765	0.000237	0.263	CTGTCA
MEIS	CRCNE00000240_CRCNEAC00000734_Human	151	156	+	11.9765	0.000237	0.263	CTGTCA
MEIS	CRCNE00000240_CRCNEAC00000886_Fugu	151	156	+	11.9765	0.000237	0.263	CTGTCA
MEIS	CRCNE00000240_CRCNEAC00000810_Mouse	152	157	+	11.9765	0.000237	0.263	CTGTCA	Aligned - 24/24 sp.
MEIS	CRCNE00000330_CRCNEAC00001096_Human	174	179	-	11.9765	0.000237	0.263	CTGTCA
MEIS	CRCNE00000330_CRCNEAC00001165_Mouse	174	179	-	11.9765	0.000237	0.263	CTGTCA
MEIS	CRCNE00000330_CRCNEAC00001303_Rat	174	179	-	11.9765	0.000237	0.263	CTGTCA
MEIS	CRCNE00000330_CRCNEAC00001234_Fugu	176	181	-	11.9765	0.000237	0.263	CTGTCA
PBX-HOX	CRCNE00000330_CRCNEAC00001096_Human	56	65	+	12.7828	9.46e-05	0.198	TGATTTATAG
PBX-HOX	CRCNE00000330_CRCNEAC00001165_Mouse	56	65	+	12.7828	9.46e-05	0.198	TGATTTATAG
PBX-HOX	CRCNE00000330_CRCNEAC00001303_Rat	56	65	+	12.7828	9.46e-05	0.198	TGATTTATAG
PBX-HOX	CRCNE00000330_CRCNEAC00001234_Fugu	58	67	+	12.7828	9.46e-05	0.198	TGATTTATAG	Aligned - 22/23 sp.
PBX-HOX	CRCNE00000886_CRCNEAC00002870_Mouse	34	43	+	12.7828	9.46e-05	0.198	TGATTTATTG
PBX-HOX	CRCNE00000886_CRCNEAC00003060_Rat	34	43	+	12.7828	9.46e-05	0.198	TGATTTATTG
PBX-HOX	CRCNE00000886_CRCNEAC00002775_Human	51	60	+	12.7828	9.46e-05	0.198	TGATTTATTG
PBX-HOX	CRCNE00000886_CRCNEAC00002965_Fugu	51	60	+	12.7828	9.46e-05	0.198	TGATTTATTG
MEIS	CRCNE00000886_CRCNEAC00002775_Human	114	119	+	11.9765	0.000237	0.263	CTGTCA
MEIS	CRCNE00000886_CRCNEAC00002965_Fugu	114	119	+	11.9765	0.000237	0.263	CTGTCA
MEIS	CRCNE00000886_CRCNEAC00002870_Mouse	121	126	+	11.9765	0.000237	0.263	CTGTCA
MEIS	CRCNE00000886_CRCNEAC00003060_Rat	121	126	+	11.9765	0.000237	0.263	CTGTCA	Tested, Parker et al. 2011 - HB positive
PBX-HOX	CRCNE00000892_CRCNEAC00002781_Human	71	80	-	13.0777	4.21e-05	0.179	TGATTTATGG
PBX-HOX	CRCNE00000892_CRCNEAC00002876_Mouse	71	80	-	13.0777	4.21e-05	0.179	TGATTTATGG
PBX-HOX	CRCNE00000892_CRCNEAC00002971_Fugu	71	80	-	13.0777	4.21e-05	0.179	TGATTTATGG
PBX-HOX	CRCNE00000892_CRCNEAC00003066_Rat	71	80	-	13.0777	4.21e-05	0.179	TGATTTATGG
MEIS	CRCNE00000892_CRCNEAC00002781_Human	84	89	-	11.9765	0.000237	0.263	CTGTCA
MEIS	CRCNE00000892_CRCNEAC00002876_Mouse	84	89	-	11.9765	0.000237	0.263	CTGTCA
MEIS	CRCNE00000892_CRCNEAC00002971_Fugu	84	89	-	11.9765	0.000237	0.263	CTGTCA
MEIS	CRCNE00000892_CRCNEAC00003066_Rat	84	89	-	11.9765	0.000237	0.263	CTGTCA	Aligned - 26/26 sp.
PBX-HOX	CRCNE00000906_CRCNEAC00002985_Fugu	58	67	+	12.4878	0.000127	0.203	TGATATATAT
PBX-HOX	CRCNE00000906_CRCNEAC00002795_Human	60	69	+	12.4878	0.000127	0.203	TGATATATAT
PBX-HOX	CRCNE00000906_CRCNEAC00002890_Mouse	60	69	+	12.4878	0.000127	0.203	TGATATATAT
PBX-HOX	CRCNE00000906_CRCNEAC00003080_Rat	60	69	+	12.4878	0.000127	0.203	TGATATATAT
MEIS	CRCNE00000906_CRCNEAC00002985_Fugu	16	21	-	11.9765	0.000237	0.263	CTGTCA
MEIS	CRCNE00000906_CRCNEAC00002795_Human	18	23	-	11.9765	0.000237	0.263	CTGTCA
MEIS	CRCNE00000906_CRCNEAC00002890_Mouse	18	23	-	11.9765	0.000237	0.263	CTGTCA
MEIS	CRCNE00000906_CRCNEAC00003080_Rat	18	23	-	11.9765	0.000237	0.263	CTGTCA	Aligned - 25/25 sp.
MEIS	CRCNE00001042_CRCNEAC00003239_Human	569	574	+	11.9765	0.000237	0.263	CTGTCA
MEIS	CRCNE00001042_CRCNEAC00003429_Mouse	570	575	+	11.9765	0.000237	0.263	CTGTCA
MEIS	CRCNE00001042_CRCNEAC00003809_Rat	570	575	+	11.9765	0.000237	0.263	CTGTCA
PBX-HOX	CRCNE00001042_CRCNEAC00003619_Fugu	485	494	+	4.81794	0.000221	0.274	TGATGCATTT
PBX-HOX	CRCNE00001042_CRCNEAC00003239_Human	492	501	+	4.52295	0.000274	0.287	TGATTCATTT
PBX-HOX	CRCNE00001042_CRCNEAC00003429_Mouse	493	502	+	4.52295	0.000274	0.287	TGATTCATTT
PBX-HOX	CRCNE00001042_CRCNEAC00003809_Rat	493	502	+	4.52295	0.000274	0.287	TGATTCATTT	Aligned - 21/23 sp.
MEIS	CRCNE00001044_CRCNEAC00003241_Human	36	41	+	11.9765	0.000237	0.263	CTGTCA
MEIS	CRCNE00001044_CRCNEAC00003431_Mouse	36	41	+	11.9765	0.000237	0.263	CTGTCA
MEIS	CRCNE00001044_CRCNEAC00003811_Rat	36	41	+	11.9765	0.000237	0.263	CTGTCA
PBX-HOX	CRCNE00001044_CRCNEAC00003241_Human	45	54	+	4.81794	0.000221	0.274	TGATTAATGC
PBX-HOX	CRCNE00001044_CRCNEAC00003431_Mouse	45	54	+	4.81794	0.000221	0.274	TGATTAATGC
PBX-HOX	CRCNE00001044_CRCNEAC00003621_Fugu	45	54	+	4.81794	0.000221	0.274	TGATTAATGC
PBX-HOX	CRCNE00001044_CRCNEAC00003811_Rat	45	54	+	4.81794	0.000221	0.274	TGATTAATGC	Aligned - 22/23 sp.
MEIS	CRCNE00001064_CRCNEAC00003261_Human	49	54	-	11.9765	0.000237	0.263	CTGTCA
MEIS	CRCNE00001064_CRCNEAC00003451_Mouse	49	54	-	11.9765	0.000237	0.263	CTGTCA
MEIS	CRCNE00001064_CRCNEAC00003831_Rat	49	54	-	11.9765	0.000237	0.263	CTGTCA
MEIS	CRCNE00001064_CRCNEAC00003641_Fugu	50	55	-	11.9765	0.000237	0.263	CTGTCA
PBX-HOX	CRCNE00001064_CRCNEAC00003261_Human	58	67	+	13.3727	9.76e-06	0.143	TGATGGATGA
PBX-HOX	CRCNE00001064_CRCNEAC00003451_Mouse	58	67	+	13.3727	9.76e-06	0.143	TGATGGATGA
PBX-HOX	CRCNE00001064_CRCNEAC00003831_Rat	58	67	+	13.3727	9.76e-06	0.143	TGATGGATGA
PBX-HOX	CRCNE00001064_CRCNEAC00003641_Fugu	59	68	+	13.3727	9.76e-06	0.143	TGATGGATGA	nf in zfish
MEIS	CRCNE00001568_CRCNEAC00005197_Human	168	173	-	11.9765	0.000237	0.263	CTGTCA
MEIS	CRCNE00001568_CRCNEAC00005223_Mouse	168	173	-	11.9765	0.000237	0.263	CTGTCA
MEIS	CRCNE00001568_CRCNEAC00005249_Fugu	168	173	-	11.9765	0.000237	0.263	CTGTCA
MEIS	CRCNE00001568_CRCNEAC00005275_Rat	168	173	-	11.9765	0.000237	0.263	CTGTCA
PBX-HOX	CRCNE00001568_CRCNEAC00005197_Human	154	163	+	12.7828	9.46e-05	0.198	TGATTGATTT
PBX-HOX	CRCNE00001568_CRCNEAC00005223_Mouse	154	163	+	12.7828	9.46e-05	0.198	TGATTGATTT
PBX-HOX	CRCNE00001568_CRCNEAC00005249_Fugu	154	163	+	12.7828	9.46e-05	0.198	TGATTGATTT
PBX-HOX	CRCNE00001568_CRCNEAC00005275_Rat	154	163	+	12.7828	9.46e-05	0.198	TGATTGATTT	Aligned - 24/24 sp.
PBX-HOX	CRCNE00001705_CRCNEAC00005583_Mouse	112	121	-	12.7828	9.46e-05	0.198	TGATAAATGA
PBX-HOX	CRCNE00001705_CRCNEAC00005757_Rat	112	121	-	12.7828	9.46e-05	0.198	TGATAAATGA
PBX-HOX	CRCNE00001705_CRCNEAC00005496_Human	113	122	-	12.7828	9.46e-05	0.198	TGATAAATGA
PBX-HOX	CRCNE00001705_CRCNEAC00005670_Fugu	114	123	-	12.7828	9.46e-05	0.198	TGATAAATGA
MEIS	CRCNE00001705_CRCNEAC00005583_Mouse	122	127	+	11.9765	0.000237	0.263	CTGTCA
MEIS	CRCNE00001705_CRCNEAC00005757_Rat	122	127	+	11.9765	0.000237	0.263	CTGTCA
MEIS	CRCNE00001705_CRCNEAC00005496_Human	123	128	+	11.9765	0.000237	0.263	CTGTCA
MEIS	CRCNE00001705_CRCNEAC00005670_Fugu	124	129	+	11.9765	0.000237	0.263	CTGTCA	Aligned - 23/23 sp.
PBX-HOX	CRCNE00002099_CRCNEAC00006859_Mouse	50	59	-	13.3727	9.76e-06	0.143	TGATGAATGG
PBX-HOX	CRCNE00002099_CRCNEAC00006913_Rat	50	59	-	13.3727	9.76e-06	0.143	TGATGAATGG
PBX-HOX	CRCNE00002099_CRCNEAC00006832_Human	51	60	-	13.3727	9.76e-06	0.143	TGATGAATGG
PBX-HOX	CRCNE00002099_CRCNEAC00006886_Fugu	51	60	-	13.6677	9.09e-07	0.0766	TGATGGATGG
MEIS	CRCNE00002099_CRCNEAC00006859_Mouse	84	89	+	11.9765	0.000237	0.263	CTGTCA
MEIS	CRCNE00002099_CRCNEAC00006913_Rat	84	89	+	11.9765	0.000237	0.263	CTGTCA
MEIS	CRCNE00002099_CRCNEAC00006832_Human	85	90	+	11.9765	0.000237	0.263	CTGTCA
MEIS	CRCNE00002099_CRCNEAC00006886_Fugu	85	90	+	11.9765	0.000237	0.263	CTGTCA	Tested, Parker et al. 2011 - HB positive
MEIS	CRCNE00002152_CRCNEAC00007008_Human	26	31	-	11.9765	0.000237	0.263	CTGTCA
MEIS	CRCNE00002152_CRCNEAC00007038_Mouse	28	33	-	11.9765	0.000237	0.263	CTGTCA
MEIS	CRCNE00002152_CRCNEAC00007068_Fugu	28	33	-	11.9765	0.000237	0.263	CTGTCA
MEIS	CRCNE00002152_CRCNEAC00007098_Rat	28	33	-	11.9765	0.000237	0.263	CTGTCA
PBX-HOX	CRCNE00002152_CRCNEAC00007008_Human	6	15	+	13.0777	4.21e-05	0.179	TGATTAATGG
PBX-HOX	CRCNE00002152_CRCNEAC00007038_Mouse	8	17	+	13.0777	4.21e-05	0.179	TGATTAATGG
PBX-HOX	CRCNE00002152_CRCNEAC00007068_Fugu	8	17	+	13.0777	4.21e-05	0.179	TGATTAATGG
PBX-HOX	CRCNE00002152_CRCNEAC00007098_Rat	8	17	+	13.0777	4.21e-05	0.179	TGATTAATGG	Tested, Parker et al. 2011 - HB negative
PBX-HOX	CRCNE00002298_CRCNEAC00007327_Human	201	210	+	13.0777	4.21e-05	0.179	TGATGGATAT
PBX-HOX	CRCNE00002298_CRCNEAC00007412_Mouse	201	210	+	13.0777	4.21e-05	0.179	TGATGGATAT
PBX-HOX	CRCNE00002298_CRCNEAC00007582_Rat	201	210	+	5.11294	0.000157	0.228	TGATGGATAC
PBX-HOX	CRCNE00002298_CRCNEAC00007497_Fugu	207	216	+	5.11294	0.000157	0.228	TGATGGATAC
MEIS	CRCNE00002298_CRCNEAC00007497_Fugu	216	221	+	11.9765	0.000237	0.263	CTGTCA
MEIS	CRCNE00002298_CRCNEAC00007327_Human	256	261	+	11.9765	0.000237	0.263	CTGTCA
MEIS	CRCNE00002298_CRCNEAC00007412_Mouse	256	261	+	11.9765	0.000237	0.263	CTGTCA
MEIS	CRCNE00002298_CRCNEAC00007582_Rat	256	261	+	11.9765	0.000237	0.263	CTGTCA	Aligned - 24/24 sp.
PBX-HOX	CRCNE00002362_CRCNEAC00007776_Mouse	118	127	-	4.52295	0.000274	0.287	TGATTAATCT
PBX-HOX	CRCNE00002362_CRCNEAC00007950_Rat	118	127	-	4.52295	0.000274	0.287	TGATTAATCT
PBX-HOX	CRCNE00002362_CRCNEAC00007689_Human	119	128	-	4.52295	0.000274	0.287	TGATTAATCT
PBX-HOX	CRCNE00002362_CRCNEAC00007863_Fugu	121	130	-	12.4878	0.000127	0.203	TGATTAATAT
MEIS	CRCNE00002362_CRCNEAC00007689_Human	11	16	+	11.9765	0.000237	0.263	CTGTCA
MEIS	CRCNE00002362_CRCNEAC00007776_Mouse	11	16	+	11.9765	0.000237	0.263	CTGTCA
MEIS	CRCNE00002362_CRCNEAC00007863_Fugu	11	16	+	11.9765	0.000237	0.263	CTGTCA
MEIS	CRCNE00002362_CRCNEAC00007950_Rat	11	16	+	11.9765	0.000237	0.263	CTGTCA	nf in zfish
PBX-HOX	CRCNE00002390_CRCNEAC00007717_Human	118	127	+	12.7828	9.46e-05	0.198	TGATTTATGT
PBX-HOX	CRCNE00002390_CRCNEAC00007804_Mouse	119	128	+	12.7828	9.46e-05	0.198	TGATTTATGT
PBX-HOX	CRCNE00002390_CRCNEAC00007978_Rat	119	128	+	12.7828	9.46e-05	0.198	TGATTTATGT
PBX-HOX	CRCNE00002390_CRCNEAC00007891_Fugu	122	131	+	12.7828	9.46e-05	0.198	TGATTTATGT
MEIS	CRCNE00002390_CRCNEAC00007717_Human	215	220	+	11.9765	0.000237	0.263	CTGTCA
MEIS	CRCNE00002390_CRCNEAC00007804_Mouse	216	221	+	11.9765	0.000237	0.263	CTGTCA
MEIS	CRCNE00002390_CRCNEAC00007978_Rat	216	221	+	11.9765	0.000237	0.263	CTGTCA
MEIS	CRCNE00002390_CRCNEAC00007891_Fugu	219	224	+	11.9765	0.000237	0.263	CTGTCA	Aligned - 23/24 sp.
MEIS	CRCNE00002406_CRCNEAC00007733_Human	197	202	-	11.9765	0.000237	0.263	CTGTCA
MEIS	CRCNE00002406_CRCNEAC00007820_Mouse	197	202	-	11.9765	0.000237	0.263	CTGTCA
MEIS	CRCNE00002406_CRCNEAC00007907_Fugu	197	202	-	11.9765	0.000237	0.263	CTGTCA
MEIS	CRCNE00002406_CRCNEAC00007994_Rat	197	202	-	11.9765	0.000237	0.263	CTGTCA
PBX-HOX	CRCNE00002406_CRCNEAC00007733_Human	143	152	+	12.4878	0.000127	0.203	TGATTAATTT
PBX-HOX	CRCNE00002406_CRCNEAC00007820_Mouse	143	152	+	12.4878	0.000127	0.203	TGATTAATTT
PBX-HOX	CRCNE00002406_CRCNEAC00007907_Fugu	143	152	+	12.4878	0.000127	0.203	TGATTAATTT
PBX-HOX	CRCNE00002406_CRCNEAC00007994_Rat	143	152	+	12.4878	0.000127	0.203	TGATTAATTT	nf in zfish
PBX-HOX	CRCNE00002554_CRCNEAC00008283_Human	100	109	-	12.7828	9.46e-05	0.198	TGATGAATTA
PBX-HOX	CRCNE00002554_CRCNEAC00008359_Mouse	100	109	-	12.7828	9.46e-05	0.198	TGATGAATTA
PBX-HOX	CRCNE00002554_CRCNEAC00008435_Fugu	100	109	-	12.7828	9.46e-05	0.198	TGATGTATTA
PBX-HOX	CRCNE00002554_CRCNEAC00008511_Rat	100	109	-	12.7828	9.46e-05	0.198	TGATGAATTA
MEIS	CRCNE00002554_CRCNEAC00008283_Human	79	84	+	11.9765	0.000237	0.263	CTGTCA
MEIS	CRCNE00002554_CRCNEAC00008359_Mouse	79	84	+	11.9765	0.000237	0.263	CTGTCA
MEIS	CRCNE00002554_CRCNEAC00008435_Fugu	79	84	+	11.9765	0.000237	0.263	CTGTCA
MEIS	CRCNE00002554_CRCNEAC00008511_Rat	79	84	+	11.9765	0.000237	0.263	CTGTCA	Tested, Parker et al. 2011 - HB positive
MEIS	CRCNE00002752_CRCNEAC00009420_Rat	48	53	+	11.9765	0.000237	0.263	CTGTCA
MEIS	CRCNE00002752_CRCNEAC00008901_Human	49	54	+	11.9765	0.000237	0.263	CTGTCA
MEIS	CRCNE00002752_CRCNEAC00009074_Mouse	49	54	+	11.9765	0.000237	0.263	CTGTCA
MEIS	CRCNE00002752_CRCNEAC00009247_Fugu	49	54	+	11.9765	0.000237	0.263	CTGTCA
PBX-HOX	CRCNE00002752_CRCNEAC00009420_Rat	92	101	+	13.0777	4.21e-05	0.179	TGATGGATTA
PBX-HOX	CRCNE00002752_CRCNEAC00008901_Human	93	102	+	13.0777	4.21e-05	0.179	TGATGGATTA
PBX-HOX	CRCNE00002752_CRCNEAC00009074_Mouse	93	102	+	13.0777	4.21e-05	0.179	TGATGGATTA
PBX-HOX	CRCNE00002752_CRCNEAC00009247_Fugu	93	102	+	12.7828	9.46e-05	0.198	TGATAGATTA	nf in zfish
MEIS	CRCNE00002914_CRCNEAC00009615_Fugu	1	6	-	11.9765	0.000237	0.263	CTGTCA
MEIS	CRCNE00002914_CRCNEAC00009651_Human	1	6	-	11.9765	0.000237	0.263	CTGTCA
MEIS	CRCNE00002914_CRCNEAC00040981_Mouse	1	6	-	11.9765	0.000237	0.263	CTGTCA
MEIS	CRCNE00002914_CRCNEAC00040982_Rat	1	6	-	11.9765	0.000237	0.263	CTGTCA
PBX-HOX	CRCNE00002914_CRCNEAC00009615_Fugu	7	16	+	5.40793	0.00013	0.207	TGATGCATGG
PBX-HOX	CRCNE00002914_CRCNEAC00009651_Human	7	16	+	13.3727	9.76e-06	0.143	TGATGTATGG
PBX-HOX	CRCNE00002914_CRCNEAC00040981_Mouse	7	16	+	13.3727	9.76e-06	0.143	TGATGTATGG
PBX-HOX	CRCNE00002914_CRCNEAC00040982_Rat	7	16	+	13.3727	9.76e-06	0.143	TGATGTATGG	nf in zfish
MEIS	CRCNE00002991_CRCNEAC00009797_Human	14	19	+	11.9765	0.000237	0.263	CTGTCA
MEIS	CRCNE00002991_CRCNEAC00009819_Mouse	14	19	+	11.9765	0.000237	0.263	CTGTCA
MEIS	CRCNE00002991_CRCNEAC00009841_Fugu	14	19	+	11.9765	0.000237	0.263	CTGTCA
MEIS	CRCNE00002991_CRCNEAC00009863_Rat	14	19	+	11.9765	0.000237	0.263	CTGTCA
PBX-HOX	CRCNE00002991_CRCNEAC00009797_Human	27	36	+	12.7828	9.46e-05	0.198	TGATTAATGA
PBX-HOX	CRCNE00002991_CRCNEAC00009819_Mouse	27	36	+	12.7828	9.46e-05	0.198	TGATTAATGA
PBX-HOX	CRCNE00002991_CRCNEAC00009841_Fugu	27	36	+	12.7828	9.46e-05	0.198	TGATTAATGA
PBX-HOX	CRCNE00002991_CRCNEAC00009863_Rat	27	36	+	12.7828	9.46e-05	0.198	TGATTAATGA	Aligned - 21/21 sp.
MEIS	CRCNE00003016_CRCNEAC00009947_Mouse	87	92	-	11.9765	0.000237	0.263	CTGTCA
MEIS	CRCNE00003016_CRCNEAC00010006_Human	87	92	-	11.9765	0.000237	0.263	CTGTCA
MEIS	CRCNE00003016_CRCNEAC00009888_Fugu	90	95	-	11.9765	0.000237	0.263	CTGTCA
PBX-HOX	CRCNE00003016_CRCNEAC00009888_Fugu	52	61	+	13.0777	4.21e-05	0.179	TGATGGATTA
PBX-HOX	CRCNE00003016_CRCNEAC00009947_Mouse	52	61	+	13.0777	4.21e-05	0.179	TGATGGATTA
PBX-HOX	CRCNE00003016_CRCNEAC00010006_Human	52	61	+	13.0777	4.21e-05	0.179	TGATGGATTA	Aligned - 21/21 sp.
PBX-HOX	CRCNE00003200_CRCNEAC00010302_Human	116	125	-	12.4878	0.000127	0.203	TGATTAATTA
PBX-HOX	CRCNE00003200_CRCNEAC00010403_Mouse	116	125	-	12.4878	0.000127	0.203	TGATTAATTA
PBX-HOX	CRCNE00003200_CRCNEAC00010605_Rat	116	125	-	12.4878	0.000127	0.203	TGATTAATTA
PBX-HOX	CRCNE00003200_CRCNEAC00010504_Fugu	119	128	-	12.4878	0.000127	0.203	TGATTAATTA
MEIS	CRCNE00003200_CRCNEAC00010302_Human	55	60	+	11.9765	0.000237	0.263	CTGTCA
MEIS	CRCNE00003200_CRCNEAC00010403_Mouse	55	60	+	11.9765	0.000237	0.263	CTGTCA
MEIS	CRCNE00003200_CRCNEAC00010605_Rat	55	60	+	11.9765	0.000237	0.263	CTGTCA
MEIS	CRCNE00003200_CRCNEAC00010504_Fugu	58	63	+	11.9765	0.000237	0.263	CTGTCA	Aligned - 20/20 sp.
PBX-HOX	CRCNE00003211_CRCNEAC00010313_Human	392	401	-	12.4878	0.000127	0.203	TGATTTATTA
PBX-HOX	CRCNE00003211_CRCNEAC00010414_Mouse	392	401	-	12.4878	0.000127	0.203	TGATTTATTA
PBX-HOX	CRCNE00003211_CRCNEAC00010616_Rat	392	401	-	12.4878	0.000127	0.203	TGATTTATTA
PBX-HOX	CRCNE00003211_CRCNEAC00010515_Fugu	395	404	-	12.4878	0.000127	0.203	TGATTTATAA
MEIS	CRCNE00003211_CRCNEAC00010313_Human	457	462	+	11.9765	0.000237	0.263	CTGTCA
MEIS	CRCNE00003211_CRCNEAC00010414_Mouse	457	462	+	11.9765	0.000237	0.263	CTGTCA
MEIS	CRCNE00003211_CRCNEAC00010616_Rat	457	462	+	11.9765	0.000237	0.263	CTGTCA
MEIS	CRCNE00003211_CRCNEAC00010515_Fugu	461	466	+	11.9765	0.000237	0.263	CTGTCA	Aligned - 18/18 sp.
PBX-HOX	CRCNE00003213_CRCNEAC00010315_Human	84	93	+	13.3727	9.76e-06	0.143	TGATTGATGG
PBX-HOX	CRCNE00003213_CRCNEAC00010416_Mouse	84	93	+	13.3727	9.76e-06	0.143	TGATTGATGG
PBX-HOX	CRCNE00003213_CRCNEAC00010618_Rat	84	93	+	13.3727	9.76e-06	0.143	TGATTGATGG
PBX-HOX	CRCNE00003213_CRCNEAC00010517_Fugu	92	101	+	13.3727	9.76e-06	0.143	TGATTGATGG
MEIS	CRCNE00003213_CRCNEAC00010315_Human	114	119	+	11.9765	0.000237	0.263	CTGTCA
MEIS	CRCNE00003213_CRCNEAC00010416_Mouse	114	119	+	11.9765	0.000237	0.263	CTGTCA
MEIS	CRCNE00003213_CRCNEAC00010618_Rat	114	119	+	11.9765	0.000237	0.263	CTGTCA
MEIS	CRCNE00003213_CRCNEAC00010517_Fugu	122	127	+	11.9765	0.000237	0.263	CTGTCA	Aligned - 22/23 sp.
MEIS	CRCNE00003244_CRCNEAC00010548_Fugu	95	100	+	11.9765	0.000237	0.263	CTGTCA
MEIS	CRCNE00003244_CRCNEAC00010346_Human	97	102	+	11.9765	0.000237	0.263	CTGTCA
MEIS	CRCNE00003244_CRCNEAC00010447_Mouse	97	102	+	11.9765	0.000237	0.263	CTGTCA
MEIS	CRCNE00003244_CRCNEAC00010649_Rat	97	102	+	11.9765	0.000237	0.263	CTGTCA
PBX-HOX	CRCNE00003244_CRCNEAC00010548_Fugu	106	115	+	5.11294	0.000157	0.228	TGATGGATTC
PBX-HOX	CRCNE00003244_CRCNEAC00010346_Human	108	117	+	5.11294	0.000157	0.228	TGATGGATTC
PBX-HOX	CRCNE00003244_CRCNEAC00010447_Mouse	108	117	+	5.11294	0.000157	0.228	TGATGGATTC
PBX-HOX	CRCNE00003244_CRCNEAC00010649_Rat	108	117	+	5.11294	0.000157	0.228	TGATGGATTC	Aligned - 22/22 sp.
PBX-HOX	CRCNE00003253_CRCNEAC00010557_Fugu	94	103	+	12.7828	9.46e-05	0.198	TGATAAATTG
PBX-HOX	CRCNE00003253_CRCNEAC00010355_Human	96	105	+	5.11294	0.000157	0.228	TGATGAATGC
PBX-HOX	CRCNE00003253_CRCNEAC00010456_Mouse	96	105	+	5.11294	0.000157	0.228	TGATGAATGC
PBX-HOX	CRCNE00003253_CRCNEAC00010658_Rat	96	105	+	5.11294	0.000157	0.228	TGATGAATGC
MEIS	CRCNE00003253_CRCNEAC00010557_Fugu	145	150	+	11.9765	0.000237	0.263	CTGTCA
MEIS	CRCNE00003253_CRCNEAC00010355_Human	147	152	+	11.9765	0.000237	0.263	CTGTCA
MEIS	CRCNE00003253_CRCNEAC00010456_Mouse	147	152	+	11.9765	0.000237	0.263	CTGTCA
MEIS	CRCNE00003253_CRCNEAC00010658_Rat	147	152	+	11.9765	0.000237	0.263	CTGTCA	Aligned - 21/21 sp.
PBX-HOX	CRCNE00003531_CRCNEAC00011238_Human	305	314	-	12.7828	9.46e-05	0.198	TGATTTATGT
PBX-HOX	CRCNE00003531_CRCNEAC00011374_Mouse	306	315	-	12.7828	9.46e-05	0.198	TGATTTATGT
PBX-HOX	CRCNE00003531_CRCNEAC00011646_Rat	306	315	-	12.7828	9.46e-05	0.198	TGATTTATGT
PBX-HOX	CRCNE00003531_CRCNEAC00011510_Fugu	311	320	-	4.81794	0.000221	0.274	TGATTTATGC
MEIS	CRCNE00003531_CRCNEAC00011238_Human	316	321	+	11.9765	0.000237	0.263	CTGTCA
MEIS	CRCNE00003531_CRCNEAC00011374_Mouse	317	322	+	11.9765	0.000237	0.263	CTGTCA
MEIS	CRCNE00003531_CRCNEAC00011646_Rat	317	322	+	11.9765	0.000237	0.263	CTGTCA
MEIS	CRCNE00003531_CRCNEAC00011510_Fugu	322	327	+	11.9765	0.000237	0.263	CTGTCA	Aligned - 24/24 sp.
MEIS	CRCNE00003615_CRCNEAC00011754_Human	35	40	-	11.9765	0.000237	0.263	CTGTCA
MEIS	CRCNE00003615_CRCNEAC00011821_Mouse	35	40	-	11.9765	0.000237	0.263	CTGTCA
MEIS	CRCNE00003615_CRCNEAC00011955_Rat	35	40	-	11.9765	0.000237	0.263	CTGTCA
MEIS	CRCNE00003615_CRCNEAC00011888_Fugu	39	44	-	11.9765	0.000237	0.263	CTGTCA
PBX-HOX	CRCNE00003615_CRCNEAC00011754_Human	64	73	+	3.63797	0.000647	0.397	TGATGAGTGA
PBX-HOX	CRCNE00003615_CRCNEAC00011821_Mouse	64	73	+	3.63797	0.000647	0.397	TGATGAGTGA
PBX-HOX	CRCNE00003615_CRCNEAC00011955_Rat	64	73	+	3.63797	0.000647	0.397	TGATGAGTGA
PBX-HOX	CRCNE00003615_CRCNEAC00011888_Fugu	68	77	+	3.93297	0.00035	0.319	TGATGAGTGG	nf in zfish
MEIS	CRCNE00003625_CRCNEAC00011898_Fugu	60	65	-	11.9765	0.000237	0.263	CTGTCA
MEIS	CRCNE00003625_CRCNEAC00011764_Human	63	68	-	11.9765	0.000237	0.263	CTGTCA
MEIS	CRCNE00003625_CRCNEAC00011831_Mouse	63	68	-	11.9765	0.000237	0.263	CTGTCA
MEIS	CRCNE00003625_CRCNEAC00011965_Rat	63	68	-	11.9765	0.000237	0.263	CTGTCA
PBX-HOX	CRCNE00003625_CRCNEAC00011898_Fugu	20	29	+	13.0777	4.21e-05	0.179	TGATTGATGT
PBX-HOX	CRCNE00003625_CRCNEAC00011764_Human	27	36	+	13.0777	4.21e-05	0.179	TGATTGATGT
PBX-HOX	CRCNE00003625_CRCNEAC00011831_Mouse	27	36	+	13.0777	4.21e-05	0.179	TGATTGATGT
PBX-HOX	CRCNE00003625_CRCNEAC00011965_Rat	27	36	+	13.0777	4.21e-05	0.179	TGATTGATGT
PBX-HOX	CRCNE00003625_CRCNEAC00011898_Fugu	16	25	+	13.0777	4.21e-05	0.179	TGATTGATTG
PBX-HOX	CRCNE00003625_CRCNEAC00011764_Human	23	32	+	13.0777	4.21e-05	0.179	TGATTGATTG
PBX-HOX	CRCNE00003625_CRCNEAC00011831_Mouse	23	32	+	13.0777	4.21e-05	0.179	TGATTGATTG
PBX-HOX	CRCNE00003625_CRCNEAC00011965_Rat	23	32	+	13.0777	4.21e-05	0.179	TGATTGATTG	nf in zfish
MEIS	CRCNE00003939_CRCNEAC00012947_Human	29	34	-	11.9765	0.000237	0.263	CTGTCA
MEIS	CRCNE00003939_CRCNEAC00012992_Mouse	29	34	-	11.9765	0.000237	0.263	CTGTCA
MEIS	CRCNE00003939_CRCNEAC00013037_Fugu	29	34	-	11.9765	0.000237	0.263	CTGTCA
MEIS	CRCNE00003939_CRCNEAC00013082_Rat	29	34	-	11.9765	0.000237	0.263	CTGTCA
PBX-HOX	CRCNE00003939_CRCNEAC00012947_Human	45	54	+	13.0777	4.21e-05	0.179	TGATGTATTG
PBX-HOX	CRCNE00003939_CRCNEAC00012992_Mouse	45	54	+	13.0777	4.21e-05	0.179	TGATGTATTG
PBX-HOX	CRCNE00003939_CRCNEAC00013037_Fugu	45	54	+	5.40793	0.00013	0.207	TGATGCATGG
PBX-HOX	CRCNE00003939_CRCNEAC00013082_Rat	45	54	+	12.7828	9.46e-05	0.198	TGATGTATTA	Aligned - 22/24 sp.
MEIS	CRCNE00004548_CRCNEAC00014841_Human	133	138	-	11.9765	0.000237	0.263	CTGTCA
MEIS	CRCNE00004548_CRCNEAC00014883_Mouse	134	139	-	11.9765	0.000237	0.263	CTGTCA
MEIS	CRCNE00004548_CRCNEAC00014967_Rat	134	139	-	11.9765	0.000237	0.263	CTGTCA
MEIS	CRCNE00004548_CRCNEAC00014925_Fugu	136	141	-	11.9765	0.000237	0.263	CTGTCA
PBX-HOX	CRCNE00004548_CRCNEAC00014841_Human	150	159	-	3.63797	0.000647	0.397	AGATTAATGG
PBX-HOX	CRCNE00004548_CRCNEAC00014883_Mouse	151	160	-	3.63797	0.000647	0.397	AGATTAATGG
PBX-HOX	CRCNE00004548_CRCNEAC00014967_Rat	151	160	-	3.63797	0.000647	0.397	AGATTAATGG
PBX-HOX	CRCNE00004548_CRCNEAC00014925_Fugu	153	162	-	3.63797	0.000647	0.397	AGATTAATGG	Aligned - 24/24 sp.
PBX-HOX	CRCNE00004967_CRCNEAC00016142_Human	78	87	+	12.7828	9.46e-05	0.198	TGATTGATTA
PBX-HOX	CRCNE00004967_CRCNEAC00016260_Mouse	78	87	+	12.7828	9.46e-05	0.198	TGATTGATTA
PBX-HOX	CRCNE00004967_CRCNEAC00016378_Fugu	78	87	+	13.3727	9.76e-06	0.143	TGATGGATTG
PBX-HOX	CRCNE00004967_CRCNEAC00016496_Rat	78	87	+	12.7828	9.46e-05	0.198	TGATTGATTA
MEIS	CRCNE00004967_CRCNEAC00016142_Human	92	97	+	11.9765	0.000237	0.263	CTGTCA
MEIS	CRCNE00004967_CRCNEAC00016260_Mouse	92	97	+	11.9765	0.000237	0.263	CTGTCA
MEIS	CRCNE00004967_CRCNEAC00016378_Fugu	92	97	+	11.9765	0.000237	0.263	CTGTCA
MEIS	CRCNE00004967_CRCNEAC00016496_Rat	92	97	+	11.9765	0.000237	0.263	CTGTCA	Aligned - 23/23 sp.
PBX-HOX	CRCNE00004972_CRCNEAC00016147_Human	224	233	-	13.3727	9.76e-06	0.143	TGATGGATGA
PBX-HOX	CRCNE00004972_CRCNEAC00016265_Mouse	224	233	-	13.3727	9.76e-06	0.143	TGATGGATGA
PBX-HOX	CRCNE00004972_CRCNEAC00016501_Rat	224	233	-	13.3727	9.76e-06	0.143	TGATGGATGA
PBX-HOX	CRCNE00004972_CRCNEAC00016383_Fugu	231	240	-	13.3727	9.76e-06	0.143	TGATGGATGA
MEIS	CRCNE00004972_CRCNEAC00016147_Human	181	186	+	11.9765	0.000237	0.263	CTGTCA
MEIS	CRCNE00004972_CRCNEAC00016265_Mouse	181	186	+	11.9765	0.000237	0.263	CTGTCA
MEIS	CRCNE00004972_CRCNEAC00016501_Rat	181	186	+	11.9765	0.000237	0.263	CTGTCA
MEIS	CRCNE00004972_CRCNEAC00016383_Fugu	188	193	+	11.9765	0.000237	0.263	CTGTCA	Aligned - 23/23 sp.
MEIS	CRCNE00005003_CRCNEAC00016178_Human	111	116	-	11.9765	0.000237	0.263	CTGTCA
MEIS	CRCNE00005003_CRCNEAC00016296_Mouse	111	116	-	11.9765	0.000237	0.263	CTGTCA
MEIS	CRCNE00005003_CRCNEAC00016414_Fugu	111	116	-	11.9765	0.000237	0.263	CTGTCA
MEIS	CRCNE00005003_CRCNEAC00016532_Rat	111	116	-	11.9765	0.000237	0.263	CTGTCA
PBX-HOX	CRCNE00005003_CRCNEAC00016178_Human	173	182	-	12.7828	9.46e-05	0.198	TGATTTATTG
PBX-HOX	CRCNE00005003_CRCNEAC00016296_Mouse	173	182	-	12.7828	9.46e-05	0.198	TGATTTATTG
PBX-HOX	CRCNE00005003_CRCNEAC00016414_Fugu	173	182	-	12.7828	9.46e-05	0.198	TGATTTATTG
PBX-HOX	CRCNE00005003_CRCNEAC00016532_Rat	173	182	-	12.7828	9.46e-05	0.198	TGATTTATTG
MEIS	CRCNE00005003_CRCNEAC00016178_Human	244	249	+	11.9765	0.000237	0.263	CTGTCA
MEIS	CRCNE00005003_CRCNEAC00016296_Mouse	244	249	+	11.9765	0.000237	0.263	CTGTCA
MEIS	CRCNE00005003_CRCNEAC00016414_Fugu	244	249	+	11.9765	0.000237	0.263	CTGTCA
MEIS	CRCNE00005003_CRCNEAC00016532_Rat	244	249	+	11.9765	0.000237	0.263	CTGTCA	Aligned - 23/23 sp.
MEIS	CRCNE00005031_CRCNEAC00016206_Human	205	210	-	11.9765	0.000237	0.263	CTGTCA
MEIS	CRCNE00005031_CRCNEAC00016442_Fugu	209	214	-	11.9765	0.000237	0.263	CTGTCA
MEIS	CRCNE00005031_CRCNEAC00016324_Mouse	212	217	-	11.9765	0.000237	0.263	CTGTCA
MEIS	CRCNE00005031_CRCNEAC00016560_Rat	212	217	-	11.9765	0.000237	0.263	CTGTCA
PBX-HOX	CRCNE00005031_CRCNEAC00016206_Human	233	242	-	5.11294	0.000157	0.228	TGATTGATGC
PBX-HOX	CRCNE00005031_CRCNEAC00016442_Fugu	238	247	-	5.11294	0.000157	0.228	TGATTGATGC
PBX-HOX	CRCNE00005031_CRCNEAC00016324_Mouse	240	249	-	5.11294	0.000157	0.228	TGATTGATGC
PBX-HOX	CRCNE00005031_CRCNEAC00016560_Rat	240	249	-	5.11294	0.000157	0.228	TGATTGATGC	Aligned - 18/20 sp.
PBX-HOX	CRCNE00005090_CRCNEAC00016670_Human	32	41	-	4.81794	0.000221	0.274	TGATGTATAC
PBX-HOX	CRCNE00005090_CRCNEAC00016703_Mouse	32	41	-	4.81794	0.000221	0.274	TGATGTATAC
PBX-HOX	CRCNE00005090_CRCNEAC00016736_Fugu	32	41	-	12.7828	9.46e-05	0.198	TGATGTATAT
PBX-HOX	CRCNE00005090_CRCNEAC00016769_Rat	32	41	-	4.81794	0.000221	0.274	TGATGTATAC
MEIS	CRCNE00005090_CRCNEAC00016736_Fugu	82	87	+	11.9765	0.000237	0.263	CTGTCA
MEIS	CRCNE00005090_CRCNEAC00016670_Human	89	94	+	11.9765	0.000237	0.263	CTGTCA
MEIS	CRCNE00005090_CRCNEAC00016703_Mouse	89	94	+	11.9765	0.000237	0.263	CTGTCA
MEIS	CRCNE00005090_CRCNEAC00016769_Rat	89	94	+	11.9765	0.000237	0.263	CTGTCA	nf in zfish
PBX-HOX	CRCNE00005092_CRCNEAC00016672_Human	2	11	-	12.7828	9.46e-05	0.198	TGATTGATTA
PBX-HOX	CRCNE00005092_CRCNEAC00016705_Mouse	2	11	-	12.7828	9.46e-05	0.198	TGATTGATTA
PBX-HOX	CRCNE00005092_CRCNEAC00016738_Fugu	2	11	-	12.7828	9.46e-05	0.198	TGATTGATTA
PBX-HOX	CRCNE00005092_CRCNEAC00016771_Rat	2	11	-	12.7828	9.46e-05	0.198	TGATTGATTA
MEIS	CRCNE00005092_CRCNEAC00016672_Human	13	18	-	11.9765	0.000237	0.263	CTGTCA
MEIS	CRCNE00005092_CRCNEAC00016705_Mouse	13	18	-	11.9765	0.000237	0.263	CTGTCA
MEIS	CRCNE00005092_CRCNEAC00016738_Fugu	13	18	-	11.9765	0.000237	0.263	CTGTCA
MEIS	CRCNE00005092_CRCNEAC00016771_Rat	13	18	-	11.9765	0.000237	0.263	CTGTCA	Aligned - 22/22 sp.
PBX-HOX	CRCNE00005158_CRCNEAC00016875_Human	86	95	-	4.81794	0.000221	0.274	TGATGTATAC
PBX-HOX	CRCNE00005158_CRCNEAC00016915_Mouse	86	95	-	4.81794	0.000221	0.274	TGATGTATAC
PBX-HOX	CRCNE00005158_CRCNEAC00016995_Rat	86	95	-	4.81794	0.000221	0.274	TGATGTATAC
PBX-HOX	CRCNE00005158_CRCNEAC00016955_Fugu	87	96	-	4.81794	0.000221	0.274	TGATGAATAC
MEIS	CRCNE00005158_CRCNEAC00016875_Human	29	34	+	11.9765	0.000237	0.263	CTGTCA
MEIS	CRCNE00005158_CRCNEAC00016915_Mouse	29	34	+	11.9765	0.000237	0.263	CTGTCA
MEIS	CRCNE00005158_CRCNEAC00016995_Rat	29	34	+	11.9765	0.000237	0.263	CTGTCA
MEIS	CRCNE00005158_CRCNEAC00016955_Fugu	30	35	+	11.9765	0.000237	0.263	CTGTCA
MEIS	CRCNE00005158_CRCNEAC00016875_Human	143	148	+	11.9765	0.000237	0.263	CTGTCA
MEIS	CRCNE00005158_CRCNEAC00016915_Mouse	143	148	+	11.9765	0.000237	0.263	CTGTCA
MEIS	CRCNE00005158_CRCNEAC00016995_Rat	143	148	+	11.9765	0.000237	0.263	CTGTCA
MEIS	CRCNE00005158_CRCNEAC00016955_Fugu	145	150	+	11.9765	0.000237	0.263	CTGTCA	Aligned - 21/22 sp.
PBX-HOX	CRCNE00005161_CRCNEAC00016878_Human	27	36	-	12.7828	9.46e-05	0.198	TGATTGATTA
PBX-HOX	CRCNE00005161_CRCNEAC00016918_Mouse	34	43	-	12.7828	9.46e-05	0.198	TGATTGATTA
PBX-HOX	CRCNE00005161_CRCNEAC00016958_Fugu	34	43	-	12.7828	9.46e-05	0.198	TGATTGATTA
PBX-HOX	CRCNE00005161_CRCNEAC00016998_Rat	34	43	-	12.7828	9.46e-05	0.198	TGATTGATTA
MEIS	CRCNE00005161_CRCNEAC00016878_Human	38	43	-	11.9765	0.000237	0.263	CTGTCA
MEIS	CRCNE00005161_CRCNEAC00016918_Mouse	45	50	-	11.9765	0.000237	0.263	CTGTCA
MEIS	CRCNE00005161_CRCNEAC00016958_Fugu	45	50	-	11.9765	0.000237	0.263	CTGTCA
MEIS	CRCNE00005161_CRCNEAC00016998_Rat	45	50	-	11.9765	0.000237	0.263	CTGTCA	Aligned - 22/22 sp.
MEIS	CRCNE00005398_CRCNEAC00017667_Fugu	136	141	+	11.9765	0.000237	0.263	CTGTCA
MEIS	CRCNE00005398_CRCNEAC00017745_Rat	137	142	+	11.9765	0.000237	0.263	CTGTCA
MEIS	CRCNE00005398_CRCNEAC00017511_Human	138	143	+	11.9765	0.000237	0.263	CTGTCA
MEIS	CRCNE00005398_CRCNEAC00017589_Mouse	140	145	+	11.9765	0.000237	0.263	CTGTCA
PBX-HOX	CRCNE00005398_CRCNEAC00017667_Fugu	174	183	+	13.3727	9.76e-06	0.143	TGATGGATGA
PBX-HOX	CRCNE00005398_CRCNEAC00017745_Rat	175	184	+	3.93297	0.00035	0.319	TGATGGGTGA
PBX-HOX	CRCNE00005398_CRCNEAC00017511_Human	176	185	+	13.3727	9.76e-06	0.143	TGATGGATGA
PBX-HOX	CRCNE00005398_CRCNEAC00017589_Mouse	178	187	+	3.93297	0.00035	0.319	TGATGGGTGA	Aligned - 20/20 sp.
MEIS	CRCNE00005627_CRCNEAC00018391_Mouse	100	105	+	11.9765	0.000237	0.263	CTGTCA
MEIS	CRCNE00005627_CRCNEAC00018438_Fugu	100	105	+	11.9765	0.000237	0.263	CTGTCA
MEIS	CRCNE00005627_CRCNEAC00018485_Rat	100	105	+	11.9765	0.000237	0.263	CTGTCA
MEIS	CRCNE00005627_CRCNEAC00018344_Human	101	106	+	11.9765	0.000237	0.263	CTGTCA
PBX-HOX	CRCNE00005627_CRCNEAC00018391_Mouse	117	126	+	12.7828	9.46e-05	0.198	TGATAAATGT
PBX-HOX	CRCNE00005627_CRCNEAC00018438_Fugu	117	126	+	12.7828	9.46e-05	0.198	TGATAAATGT
PBX-HOX	CRCNE00005627_CRCNEAC00018485_Rat	117	126	+	12.7828	9.46e-05	0.198	TGATAAATGT
PBX-HOX	CRCNE00005627_CRCNEAC00018344_Human	118	127	+	12.7828	9.46e-05	0.198	TGATAAATGT	Aligned - 21/23 sp.
PBX-HOX	CRCNE00005643_CRCNEAC00018360_Human	90	99	-	5.11294	0.000157	0.228	TGATCGATGT
PBX-HOX	CRCNE00005643_CRCNEAC00018407_Mouse	90	99	-	5.11294	0.000157	0.228	TGATCGATGT
PBX-HOX	CRCNE00005643_CRCNEAC00018454_Fugu	90	99	-	5.11294	0.000157	0.228	TGATCGATGT
PBX-HOX	CRCNE00005643_CRCNEAC00018501_Rat	90	99	-	5.11294	0.000157	0.228	TGATCGATGT
MEIS	CRCNE00005643_CRCNEAC00018360_Human	101	106	+	11.9765	0.000237	0.263	CTGTCA
MEIS	CRCNE00005643_CRCNEAC00018407_Mouse	101	106	+	11.9765	0.000237	0.263	CTGTCA
MEIS	CRCNE00005643_CRCNEAC00018454_Fugu	101	106	+	11.9765	0.000237	0.263	CTGTCA
MEIS	CRCNE00005643_CRCNEAC00018501_Rat	101	106	+	11.9765	0.000237	0.263	CTGTCA
PBX-HOX	CRCNE00005643_CRCNEAC00018360_Human	110	119	+	13.0777	4.21e-05	0.179	TGATTTATGG
PBX-HOX	CRCNE00005643_CRCNEAC00018407_Mouse	110	119	+	13.0777	4.21e-05	0.179	TGATTTATGG
PBX-HOX	CRCNE00005643_CRCNEAC00018454_Fugu	110	119	+	3.63797	0.000647	0.397	AGATTTATGG
PBX-HOX	CRCNE00005643_CRCNEAC00018501_Rat	110	119	+	13.0777	4.21e-05	0.179	TGATTTATGG	Aligned - 25/25 sp.
MEIS	CRCNE00005745_CRCNEAC00018672_Human	3	8	+	11.9765	0.000237	0.263	CTGTCA
MEIS	CRCNE00005745_CRCNEAC00018735_Mouse	3	8	+	11.9765	0.000237	0.263	CTGTCA
MEIS	CRCNE00005745_CRCNEAC00018798_Fugu	3	8	+	11.9765	0.000237	0.263	CTGTCA
MEIS	CRCNE00005745_CRCNEAC00018861_Rat	3	8	+	11.9765	0.000237	0.263	CTGTCA
PBX-HOX	CRCNE00005745_CRCNEAC00018735_Mouse	31	40	+	12.7828	9.46e-05	0.198	TGATTAATGA
PBX-HOX	CRCNE00005745_CRCNEAC00018861_Rat	31	40	+	12.7828	9.46e-05	0.198	TGATTAATGA
PBX-HOX	CRCNE00005745_CRCNEAC00018672_Human	32	41	+	12.7828	9.46e-05	0.198	TGATTAATGA
PBX-HOX	CRCNE00005745_CRCNEAC00018798_Fugu	33	42	+	12.7828	9.46e-05	0.198	TGATTAATGA	Aligned - 25/25 sp.
PBX-HOX	CRCNE00005763_CRCNEAC00018690_Human	12	21	-	12.7828	9.46e-05	0.198	TGATTAATAG
PBX-HOX	CRCNE00005763_CRCNEAC00018753_Mouse	12	21	-	12.7828	9.46e-05	0.198	TGATTAATAG
PBX-HOX	CRCNE00005763_CRCNEAC00018879_Rat	12	21	-	12.7828	9.46e-05	0.198	TGATTAATAG
PBX-HOX	CRCNE00005763_CRCNEAC00018816_Fugu	13	22	-	3.53964	0.000864	0.441	CGATTAATGG
MEIS	CRCNE00005763_CRCNEAC00018690_Human	72	77	+	11.9765	0.000237	0.263	CTGTCA
MEIS	CRCNE00005763_CRCNEAC00018753_Mouse	72	77	+	11.9765	0.000237	0.263	CTGTCA
MEIS	CRCNE00005763_CRCNEAC00018879_Rat	72	77	+	11.9765	0.000237	0.263	CTGTCA
MEIS	CRCNE00005763_CRCNEAC00018816_Fugu	74	79	+	11.9765	0.000237	0.263	CTGTCA	Aligned - 21/25 sp.
MEIS	CRCNE00005966_CRCNEAC00019422_Human	240	245	+	11.9765	0.000237	0.263	CTGTCA
MEIS	CRCNE00005966_CRCNEAC00019453_Mouse	240	245	+	11.9765	0.000237	0.263	CTGTCA
MEIS	CRCNE00005966_CRCNEAC00019515_Rat	240	245	+	11.9765	0.000237	0.263	CTGTCA
MEIS	CRCNE00005966_CRCNEAC00019484_Fugu	243	248	+	11.9765	0.000237	0.263	CTGTCA
PBX-HOX	CRCNE00005966_CRCNEAC00019422_Human	260	269	+	4.81794	0.000221	0.274	TGATAAATCG
PBX-HOX	CRCNE00005966_CRCNEAC00019453_Mouse	260	269	+	4.81794	0.000221	0.274	TGATAAATCG
PBX-HOX	CRCNE00005966_CRCNEAC00019515_Rat	260	269	+	4.81794	0.000221	0.274	TGATAAATCG
PBX-HOX	CRCNE00005966_CRCNEAC00019484_Fugu	263	272	+	4.52295	0.000274	0.287	TGATAAATCA	Aligned - 22/22 sp.
PBX-HOX	CRCNE00006396_CRCNEAC00020839_Human	151	160	-	3.63797	0.000647	0.397	AGATAAATGG
PBX-HOX	CRCNE00006396_CRCNEAC00020889_Fugu	154	163	-	3.63797	0.000647	0.397	AGATAAATGG
PBX-HOX	CRCNE00006396_CRCNEAC00020864_Mouse	159	168	-	3.63797	0.000647	0.397	AGATAAATGG
PBX-HOX	CRCNE00006396_CRCNEAC00020914_Rat	159	168	-	3.63797	0.000647	0.397	AGATAAATGG
MEIS	CRCNE00006396_CRCNEAC00020839_Human	166	171	+	11.9765	0.000237	0.263	CTGTCA
MEIS	CRCNE00006396_CRCNEAC00020889_Fugu	169	174	+	11.9765	0.000237	0.263	CTGTCA
MEIS	CRCNE00006396_CRCNEAC00020864_Mouse	174	179	+	11.9765	0.000237	0.263	CTGTCA
MEIS	CRCNE00006396_CRCNEAC00020914_Rat	174	179	+	11.9765	0.000237	0.263	CTGTCA	Aligned - 24/24 sp.
MEIS	CRCNE00006677_CRCNEAC00021737_Mouse	208	213	+	11.9765	0.000237	0.263	CTGTCA
MEIS	CRCNE00006677_CRCNEAC00021582_Human	209	214	+	11.9765	0.000237	0.263	CTGTCA
MEIS	CRCNE00006677_CRCNEAC00022047_Dog	209	214	+	11.9765	0.000237	0.263	CTGTCA
MEIS	CRCNE00006677_CRCNEAC00021892_Fugu	211	216	+	11.9765	0.000237	0.263	CTGTCA
PBX-HOX	CRCNE00006677_CRCNEAC00021737_Mouse	221	230	+	13.0777	4.21e-05	0.179	TGATTGATGA
PBX-HOX	CRCNE00006677_CRCNEAC00021582_Human	222	231	+	13.0777	4.21e-05	0.179	TGATTGATGA
PBX-HOX	CRCNE00006677_CRCNEAC00022047_Dog	222	231	+	13.0777	4.21e-05	0.179	TGATTGATGA
PBX-HOX	CRCNE00006677_CRCNEAC00021892_Fugu	227	236	+	13.0777	4.21e-05	0.179	TGATTGATGA	Aligned - 24/24 sp.
MEIS	CRCNE00006679_CRCNEAC00022049_Dog	163	168	-	11.9765	0.000237	0.263	CTGTCA
MEIS	CRCNE00006679_CRCNEAC00021584_Human	168	173	-	11.9765	0.000237	0.263	CTGTCA
MEIS	CRCNE00006679_CRCNEAC00021739_Mouse	168	173	-	11.9765	0.000237	0.263	CTGTCA
MEIS	CRCNE00006679_CRCNEAC00021894_Fugu	171	176	-	11.9765	0.000237	0.263	CTGTCA
PBX-HOX	CRCNE00006679_CRCNEAC00022049_Dog	195	204	-	5.11294	0.000157	0.228	TGATGCATGA
PBX-HOX	CRCNE00006679_CRCNEAC00021584_Human	200	209	-	5.11294	0.000157	0.228	TGATGCATGA
PBX-HOX	CRCNE00006679_CRCNEAC00021739_Mouse	200	209	-	5.11294	0.000157	0.228	TGATGCATGA
PBX-HOX	CRCNE00006679_CRCNEAC00021894_Fugu	203	212	-	5.11294	0.000157	0.228	TGATGCATGA	Aligned - 25/25 sp.
MEIS	CRCNE00006714_CRCNEAC00021619_Human	104	109	+	11.9765	0.000237	0.263	CTGTCA
MEIS	CRCNE00006714_CRCNEAC00021774_Mouse	104	109	+	11.9765	0.000237	0.263	CTGTCA
MEIS	CRCNE00006714_CRCNEAC00022084_Dog	104	109	+	11.9765	0.000237	0.263	CTGTCA
MEIS	CRCNE00006714_CRCNEAC00021929_Fugu	105	110	+	11.9765	0.000237	0.263	CTGTCA
PBX-HOX	CRCNE00006714_CRCNEAC00021619_Human	116	125	+	13.0777	4.21e-05	0.179	TGATTGATGA
PBX-HOX	CRCNE00006714_CRCNEAC00021774_Mouse	116	125	+	13.0777	4.21e-05	0.179	TGATTGATGA
PBX-HOX	CRCNE00006714_CRCNEAC00022084_Dog	116	125	+	13.0777	4.21e-05	0.179	TGATTGATGA
PBX-HOX	CRCNE00006714_CRCNEAC00021929_Fugu	117	126	+	13.0777	4.21e-05	0.179	TGATTGATGA	nf in zfish
MEIS	CRCNE00006731_CRCNEAC00021636_Human	96	101	+	11.9765	0.000237	0.263	CTGTCA
MEIS	CRCNE00006731_CRCNEAC00022101_Dog	99	104	+	11.9765	0.000237	0.263	CTGTCA
MEIS	CRCNE00006731_CRCNEAC00021791_Mouse	100	105	+	11.9765	0.000237	0.263	CTGTCA
MEIS	CRCNE00006731_CRCNEAC00021946_Fugu	102	107	+	11.9765	0.000237	0.263	CTGTCA
PBX-HOX	CRCNE00006731_CRCNEAC00021636_Human	108	117	+	13.0777	4.21e-05	0.179	TGATGGATTA
PBX-HOX	CRCNE00006731_CRCNEAC00022101_Dog	111	120	+	12.7828	9.46e-05	0.198	TGATGAATTA
PBX-HOX	CRCNE00006731_CRCNEAC00021791_Mouse	112	121	+	12.7828	9.46e-05	0.198	TGATGAATTA
PBX-HOX	CRCNE00006731_CRCNEAC00021946_Fugu	116	125	+	12.7828	9.46e-05	0.198	TGATGAATTA	nf in zfish
PBX-HOX	CRCNE00007352_CRCNEAC00023553_Human	26	35	-	12.4878	0.000127	0.203	TGATTAATTA
PBX-HOX	CRCNE00007352_CRCNEAC00024183_Rat	26	35	-	12.4878	0.000127	0.203	TGATTAATTA
PBX-HOX	CRCNE00007352_CRCNEAC00023763_Mouse	33	42	-	12.4878	0.000127	0.203	TGATTAATTA
PBX-HOX	CRCNE00007352_CRCNEAC00023973_Fugu	33	42	-	12.4878	0.000127	0.203	TGATTAATTA
MEIS	CRCNE00007352_CRCNEAC00023553_Human	50	55	+	11.9765	0.000237	0.263	CTGTCA
MEIS	CRCNE00007352_CRCNEAC00024183_Rat	50	55	+	11.9765	0.000237	0.263	CTGTCA
MEIS	CRCNE00007352_CRCNEAC00023763_Mouse	57	62	+	11.9765	0.000237	0.263	CTGTCA
MEIS	CRCNE00007352_CRCNEAC00023973_Fugu	57	62	+	11.9765	0.000237	0.263	CTGTCA	Aligned - 23/23 sp.
MEIS	CRCNE00007655_CRCNEAC00024766_Human	47	52	-	11.9765	0.000237	0.263	CTGTCA
MEIS	CRCNE00007655_CRCNEAC00024915_Mouse	47	52	-	11.9765	0.000237	0.263	CTGTCA
MEIS	CRCNE00007655_CRCNEAC00025064_Fugu	47	52	-	11.9765	0.000237	0.263	CTGTCA
MEIS	CRCNE00007655_CRCNEAC00025213_Rat	47	52	-	11.9765	0.000237	0.263	CTGTCA
PBX-HOX	CRCNE00007655_CRCNEAC00024766_Human	68	77	+	12.7828	9.46e-05	0.198	TGATTTATGA
PBX-HOX	CRCNE00007655_CRCNEAC00024915_Mouse	68	77	+	12.7828	9.46e-05	0.198	TGATTTATGT
PBX-HOX	CRCNE00007655_CRCNEAC00025213_Rat	68	77	+	12.7828	9.46e-05	0.198	TGATTTATGT
PBX-HOX	CRCNE00007655_CRCNEAC00025064_Fugu	69	78	+	12.7828	9.46e-05	0.198	TGATTTATGT	nf in zfish
MEIS	CRCNE00007689_CRCNEAC00024800_Human	81	86	-	11.9765	0.000237	0.263	CTGTCA
MEIS	CRCNE00007689_CRCNEAC00024949_Mouse	81	86	-	11.9765	0.000237	0.263	CTGTCA
MEIS	CRCNE00007689_CRCNEAC00025098_Fugu	81	86	-	11.9765	0.000237	0.263	CTGTCA
MEIS	CRCNE00007689_CRCNEAC00025247_Rat	81	86	-	11.9765	0.000237	0.263	CTGTCA
PBX-HOX	CRCNE00007689_CRCNEAC00024800_Human	70	79	+	5.11294	0.000157	0.228	TGATGGATTC
PBX-HOX	CRCNE00007689_CRCNEAC00024949_Mouse	70	79	+	5.11294	0.000157	0.228	TGATGGATTC
PBX-HOX	CRCNE00007689_CRCNEAC00025098_Fugu	70	79	+	5.11294	0.000157	0.228	TGATGGATCT
PBX-HOX	CRCNE00007689_CRCNEAC00025247_Rat	70	79	+	5.11294	0.000157	0.228	TGATGGATTC	Aligned - 25/25 sp.
PBX-HOX	CRCNE00007761_CRCNEAC00024872_Human	94	103	-	12.7828	9.46e-05	0.198	TGATTAATGT
PBX-HOX	CRCNE00007761_CRCNEAC00025021_Mouse	94	103	-	12.7828	9.46e-05	0.198	TGATTAATGT
PBX-HOX	CRCNE00007761_CRCNEAC00025319_Rat	94	103	-	12.7828	9.46e-05	0.198	TGATTAATGT
PBX-HOX	CRCNE00007761_CRCNEAC00025170_Fugu	95	104	-	12.7828	9.46e-05	0.198	TGATTAATGT
MEIS	CRCNE00007761_CRCNEAC00024872_Human	122	127	-	11.9765	0.000237	0.263	CTGTCA
MEIS	CRCNE00007761_CRCNEAC00025021_Mouse	122	127	-	11.9765	0.000237	0.263	CTGTCA
MEIS	CRCNE00007761_CRCNEAC00025319_Rat	122	127	-	11.9765	0.000237	0.263	CTGTCA
MEIS	CRCNE00007761_CRCNEAC00025170_Fugu	123	128	-	11.9765	0.000237	0.263	CTGTCA	Aligned - 19/19 sp.
MEIS	CRCNE00007774_CRCNEAC00024885_Human	321	326	-	11.9765	0.000237	0.263	CTGTCA
MEIS	CRCNE00007774_CRCNEAC00041746_Mouse	322	327	-	11.9765	0.000237	0.263	CTGTCA
MEIS	CRCNE00007774_CRCNEAC00025183_Fugu	324	329	-	11.9765	0.000237	0.263	CTGTCA
MEIS	CRCNE00007774_CRCNEAC00025332_Rat	326	331	-	11.9765	0.000237	0.263	CTGTCA
PBX-HOX	CRCNE00007774_CRCNEAC00024885_Human	362	371	+	12.4878	0.000127	0.203	TGATTAATTT
PBX-HOX	CRCNE00007774_CRCNEAC00041746_Mouse	363	372	+	12.4878	0.000127	0.203	TGATTAATTT
PBX-HOX	CRCNE00007774_CRCNEAC00025183_Fugu	365	374	+	4.52295	0.000274	0.287	TGATTCATTT
PBX-HOX	CRCNE00007774_CRCNEAC00025332_Rat	367	376	+	12.4878	0.000127	0.203	TGATTAATTT	Aligned - 24/24 sp.
MEIS	CRCNE00007785_CRCNEAC00025343_Human	37	42	+	11.9765	0.000237	0.263	CTGTCA
MEIS	CRCNE00007785_CRCNEAC00025382_Mouse	37	42	+	11.9765	0.000237	0.263	CTGTCA
MEIS	CRCNE00007785_CRCNEAC00025421_Fugu	37	42	+	11.9765	0.000237	0.263	CTGTCA
MEIS	CRCNE00007785_CRCNEAC00025460_Rat	37	42	+	11.9765	0.000237	0.263	CTGTCA
PBX-HOX	CRCNE00007785_CRCNEAC00025343_Human	51	60	+	12.7828	9.46e-05	0.198	TGATTAATGA
PBX-HOX	CRCNE00007785_CRCNEAC00025382_Mouse	51	60	+	12.7828	9.46e-05	0.198	TGATTAATGA
PBX-HOX	CRCNE00007785_CRCNEAC00025421_Fugu	51	60	+	12.7828	9.46e-05	0.198	TGATTAATGA
PBX-HOX	CRCNE00007785_CRCNEAC00025460_Rat	51	60	+	12.7828	9.46e-05	0.198	TGATTAATGA	Aligned - 22/22 sp.
MEIS	CRCNE00008107_CRCNEAC00026405_Mouse	2	7	+	11.9765	0.000237	0.263	CTGTCA
MEIS	CRCNE00008107_CRCNEAC00026213_Human	14	19	+	11.9765	0.000237	0.263	CTGTCA
MEIS	CRCNE00008107_CRCNEAC00026597_Fugu	14	19	+	11.9765	0.000237	0.263	CTGTCA
MEIS	CRCNE00008107_CRCNEAC00026789_Rat	14	19	+	11.9765	0.000237	0.263	CTGTCA
PBX-HOX	CRCNE00008107_CRCNEAC00026405_Mouse	51	60	+	12.7828	9.46e-05	0.198	TGATTTATGA
PBX-HOX	CRCNE00008107_CRCNEAC00026597_Fugu	65	74	+	12.7828	9.46e-05	0.198	TGATTTATGA
PBX-HOX	CRCNE00008107_CRCNEAC00026213_Human	66	75	+	12.7828	9.46e-05	0.198	TGATTTATGA
PBX-HOX	CRCNE00008107_CRCNEAC00026789_Rat	66	75	+	12.7828	9.46e-05	0.198	TGATTTATGA	Aligned - 19/20 sp.
MEIS	CRCNE00008262_CRCNEAC00026560_Mouse	50	55	-	11.9765	0.000237	0.263	CTGTCA
MEIS	CRCNE00008262_CRCNEAC00026752_Fugu	54	59	-	11.9765	0.000237	0.263	CTGTCA
MEIS	CRCNE00008262_CRCNEAC00026368_Human	57	62	-	11.9765	0.000237	0.263	CTGTCA
MEIS	CRCNE00008262_CRCNEAC00026944_Rat	57	62	-	11.9765	0.000237	0.263	CTGTCA
PBX-HOX	CRCNE00008262_CRCNEAC00026560_Mouse	75	84	-	12.7828	9.46e-05	0.198	TGATGTATTT
PBX-HOX	CRCNE00008262_CRCNEAC00026752_Fugu	79	88	-	12.7828	9.46e-05	0.198	TGATGTATTT
PBX-HOX	CRCNE00008262_CRCNEAC00026368_Human	82	91	-	12.7828	9.46e-05	0.198	TGATGTATTT
PBX-HOX	CRCNE00008262_CRCNEAC00026944_Rat	82	91	-	12.7828	9.46e-05	0.198	TGATGTATTT	nf in zfish
MEIS	CRCNE00008394_CRCNEAC00027178_Human	40	45	+	11.9765	0.000237	0.263	CTGTCA
MEIS	CRCNE00008394_CRCNEAC00027316_Mouse	40	45	+	11.9765	0.000237	0.263	CTGTCA
MEIS	CRCNE00008394_CRCNEAC00027454_Fugu	40	45	+	11.9765	0.000237	0.263	CTGTCA
MEIS	CRCNE00008394_CRCNEAC00027592_Rat	40	45	+	11.9765	0.000237	0.263	CTGTCA
PBX-HOX	CRCNE00008394_CRCNEAC00027178_Human	66	75	+	13.0777	4.21e-05	0.179	TGATTGATGA
PBX-HOX	CRCNE00008394_CRCNEAC00027316_Mouse	66	75	+	13.0777	4.21e-05	0.179	TGATTGATGA
PBX-HOX	CRCNE00008394_CRCNEAC00027592_Rat	66	75	+	13.0777	4.21e-05	0.179	TGATTGATGA
PBX-HOX	CRCNE00008394_CRCNEAC00027454_Fugu	67	76	+	13.0777	4.21e-05	0.179	TGATTGATGA	Aligned - 24/24 sp.
PBX-HOX	CRCNE00008470_CRCNEAC00027530_Fugu	61	70	-	12.7828	9.46e-05	0.198	TGATTAATTG
PBX-HOX	CRCNE00008470_CRCNEAC00027254_Human	64	73	-	12.7828	9.46e-05	0.198	TGATTTATTG
PBX-HOX	CRCNE00008470_CRCNEAC00027392_Mouse	64	73	-	12.7828	9.46e-05	0.198	TGATTTATTG
PBX-HOX	CRCNE00008470_CRCNEAC00027668_Rat	64	73	-	12.7828	9.46e-05	0.198	TGATTTATTG
MEIS	CRCNE00008470_CRCNEAC00027530_Fugu	73	78	+	11.9765	0.000237	0.263	CTGTCA
MEIS	CRCNE00008470_CRCNEAC00027254_Human	76	81	+	11.9765	0.000237	0.263	CTGTCA
MEIS	CRCNE00008470_CRCNEAC00027392_Mouse	76	81	+	11.9765	0.000237	0.263	CTGTCA
MEIS	CRCNE00008470_CRCNEAC00027668_Rat	76	81	+	11.9765	0.000237	0.263	CTGTCA	Tested, Parker et al. 2011 - HB positive
PBX-HOX	CRCNE00008570_CRCNEAC00027833_Human	114	123	+	12.4878	0.000127	0.203	TGATAAATTA
PBX-HOX	CRCNE00008570_CRCNEAC00027935_Mouse	114	123	+	12.4878	0.000127	0.203	TGATAAATTA
PBX-HOX	CRCNE00008570_CRCNEAC00028037_Fugu	114	123	+	12.4878	0.000127	0.203	TGATAAATTA
PBX-HOX	CRCNE00008570_CRCNEAC00028139_Rat	114	123	+	12.4878	0.000127	0.203	TGATAAATTA
MEIS	CRCNE00008570_CRCNEAC00027833_Human	162	167	+	11.9765	0.000237	0.263	CTGTCA
MEIS	CRCNE00008570_CRCNEAC00027935_Mouse	162	167	+	11.9765	0.000237	0.263	CTGTCA
MEIS	CRCNE00008570_CRCNEAC00028139_Rat	162	167	+	11.9765	0.000237	0.263	CTGTCA
MEIS	CRCNE00008570_CRCNEAC00028037_Fugu	163	168	+	11.9765	0.000237	0.263	CTGTCA	Aligned - 22/22 sp.
MEIS	CRCNE00008642_CRCNEAC00028007_Mouse	125	130	-	11.9765	0.000237	0.263	CTGTCA
MEIS	CRCNE00008642_CRCNEAC00028211_Rat	125	130	-	11.9765	0.000237	0.263	CTGTCA
MEIS	CRCNE00008642_CRCNEAC00027905_Human	126	131	-	11.9765	0.000237	0.263	CTGTCA
MEIS	CRCNE00008642_CRCNEAC00028109_Fugu	126	131	-	11.9765	0.000237	0.263	CTGTCA
PBX-HOX	CRCNE00008642_CRCNEAC00028007_Mouse	219	228	+	13.0777	4.21e-05	0.179	TGATAGATAG
PBX-HOX	CRCNE00008642_CRCNEAC00028211_Rat	219	228	+	13.0777	4.21e-05	0.179	TGATAGATAG
PBX-HOX	CRCNE00008642_CRCNEAC00027905_Human	220	229	+	13.0777	4.21e-05	0.179	TGATAGATAG
PBX-HOX	CRCNE00008642_CRCNEAC00028109_Fugu	221	230	+	13.0777	4.21e-05	0.179	TGATAGATAG	Tested, Grice et al. - HB positive
MEIS	CRCNE00008749_CRCNEAC00028518_Fugu	149	154	-	11.9765	0.000237	0.263	CTGTCA
MEIS	CRCNE00008749_CRCNEAC00028436_Human	152	157	-	11.9765	0.000237	0.263	CTGTCA
MEIS	CRCNE00008749_CRCNEAC00028559_Dog	152	157	-	11.9765	0.000237	0.263	CTGTCA
MEIS	CRCNE00008749_CRCNEAC00028477_Mouse	153	158	-	11.9765	0.000237	0.263	CTGTCA
PBX-HOX	CRCNE00008749_CRCNEAC00028518_Fugu	157	166	-	13.0777	4.21e-05	0.179	TGATGAATGT
PBX-HOX	CRCNE00008749_CRCNEAC00028436_Human	160	169	-	13.0777	4.21e-05	0.179	TGATGAATGT
PBX-HOX	CRCNE00008749_CRCNEAC00028559_Dog	160	169	-	13.0777	4.21e-05	0.179	TGATGAATGT
PBX-HOX	CRCNE00008749_CRCNEAC00028477_Mouse	161	170	-	13.0777	4.21e-05	0.179	TGATGAATGT	nf in zfish
PBX-HOX	CRCNE00008799_CRCNEAC00028609_Human	76	85	+	5.11294	0.000157	0.228	TGATTGATCG
PBX-HOX	CRCNE00008799_CRCNEAC00028665_Mouse	76	85	+	5.11294	0.000157	0.228	TGATTGATCG
PBX-HOX	CRCNE00008799_CRCNEAC00028777_Rat	76	85	+	5.11294	0.000157	0.228	TGATTGATCG
PBX-HOX	CRCNE00008799_CRCNEAC00028721_Fugu	78	87	+	5.11294	0.000157	0.228	TGATTGATCG
MEIS	CRCNE00008799_CRCNEAC00028609_Human	87	92	+	11.9765	0.000237	0.263	CTGTCA
MEIS	CRCNE00008799_CRCNEAC00028665_Mouse	87	92	+	11.9765	0.000237	0.263	CTGTCA
MEIS	CRCNE00008799_CRCNEAC00028777_Rat	87	92	+	11.9765	0.000237	0.263	CTGTCA
MEIS	CRCNE00008799_CRCNEAC00028721_Fugu	89	94	+	11.9765	0.000237	0.263	CTGTCA	Aligned - 25/25 sp.
MEIS	CRCNE00008800_CRCNEAC00028610_Human	60	65	-	11.9765	0.000237	0.263	CTGTCA
MEIS	CRCNE00008800_CRCNEAC00028666_Mouse	60	65	-	11.9765	0.000237	0.263	CTGTCA
MEIS	CRCNE00008800_CRCNEAC00028778_Rat	60	65	-	11.9765	0.000237	0.263	CTGTCA
MEIS	CRCNE00008800_CRCNEAC00028722_Fugu	64	69	-	11.9765	0.000237	0.263	CTGTCA
PBX-HOX	CRCNE00008800_CRCNEAC00028610_Human	49	58	+	13.0777	4.21e-05	0.179	TGATGGATTT
PBX-HOX	CRCNE00008800_CRCNEAC00028666_Mouse	49	58	+	13.0777	4.21e-05	0.179	TGATGGATTT
PBX-HOX	CRCNE00008800_CRCNEAC00028778_Rat	49	58	+	13.0777	4.21e-05	0.179	TGATGGATTT
PBX-HOX	CRCNE00008800_CRCNEAC00028722_Fugu	53	62	+	13.0777	4.21e-05	0.179	TGATGGATTT	Aligned - 21/22 sp.
MEIS	CRCNE00008804_CRCNEAC00028670_Mouse	66	71	-	11.9765	0.000237	0.263	CTGTCA
MEIS	CRCNE00008804_CRCNEAC00028782_Rat	66	71	-	11.9765	0.000237	0.263	CTGTCA
MEIS	CRCNE00008804_CRCNEAC00028614_Human	67	72	-	11.9765	0.000237	0.263	CTGTCA
MEIS	CRCNE00008804_CRCNEAC00028726_Fugu	68	73	-	11.9765	0.000237	0.263	CTGTCA
PBX-HOX	CRCNE00008804_CRCNEAC00028670_Mouse	83	92	-	12.7828	9.46e-05	0.198	TGATAAATGA
PBX-HOX	CRCNE00008804_CRCNEAC00028782_Rat	83	92	-	12.7828	9.46e-05	0.198	TGATAAATGA
PBX-HOX	CRCNE00008804_CRCNEAC00028614_Human	84	93	-	12.7828	9.46e-05	0.198	TGATAAATGA
PBX-HOX	CRCNE00008804_CRCNEAC00028726_Fugu	85	94	-	12.7828	9.46e-05	0.198	TGATAAATGA	Aligned - 23/23 sp.
PBX-HOX	CRCNE00008975_CRCNEAC00029194_Fugu	74	83	+	5.11294	0.000157	0.228	TGATTGATGC
PBX-HOX	CRCNE00008975_CRCNEAC00029152_Mouse	77	86	+	5.11294	0.000157	0.228	TGATTGATGC
PBX-HOX	CRCNE00008975_CRCNEAC00029110_Human	78	87	+	5.11294	0.000157	0.228	TGATTGATGC
PBX-HOX	CRCNE00008975_CRCNEAC00029236_Dog	78	87	+	5.11294	0.000157	0.228	TGATTGATGC
MEIS	CRCNE00008975_CRCNEAC00029152_Mouse	107	112	+	11.9765	0.000237	0.263	CTGTCA
MEIS	CRCNE00008975_CRCNEAC00029152_Mouse	152	157	+	11.9765	0.000237	0.263	CTGTCA
MEIS	CRCNE00008975_CRCNEAC00029110_Human	153	158	+	11.9765	0.000237	0.263	CTGTCA
MEIS	CRCNE00008975_CRCNEAC00029236_Dog	153	158	+	11.9765	0.000237	0.263	CTGTCA	Aligned - 24/25 sp.
PBX-HOX	CRCNE00009004_CRCNEAC00029299_Human	137	146	-	13.3727	9.76e-06	0.143	TGATAGATGG
PBX-HOX	CRCNE00009004_CRCNEAC00029339_Mouse	137	146	-	13.3727	9.76e-06	0.143	TGATAGATGG
PBX-HOX	CRCNE00009004_CRCNEAC00029419_Rat	137	146	-	13.3727	9.76e-06	0.143	TGATAGATGG
PBX-HOX	CRCNE00009004_CRCNEAC00029379_Fugu	139	148	-	5.11294	0.000157	0.228	TGATAGATCG
MEIS	CRCNE00009004_CRCNEAC00029299_Human	169	174	+	11.9765	0.000237	0.263	CTGTCA
MEIS	CRCNE00009004_CRCNEAC00029339_Mouse	169	174	+	11.9765	0.000237	0.263	CTGTCA
MEIS	CRCNE00009004_CRCNEAC00029419_Rat	169	174	+	11.9765	0.000237	0.263	CTGTCA
MEIS	CRCNE00009004_CRCNEAC00029379_Fugu	171	176	+	11.9765	0.000237	0.263	CTGTCA	Aligned - 19/19 sp.
MEIS	CRCNE00009024_CRCNEAC00029399_Fugu	26	31	-	11.9765	0.000237	0.263	CTGTCA
MEIS	CRCNE00009024_CRCNEAC00029319_Human	35	40	-	11.9765	0.000237	0.263	CTGTCA
MEIS	CRCNE00009024_CRCNEAC00029359_Mouse	35	40	-	11.9765	0.000237	0.263	CTGTCA
MEIS	CRCNE00009024_CRCNEAC00029439_Rat	35	40	-	11.9765	0.000237	0.263	CTGTCA
PBX-HOX	CRCNE00009024_CRCNEAC00029319_Human	15	24	+	13.0777	4.21e-05	0.179	TGATGAATGA
PBX-HOX	CRCNE00009024_CRCNEAC00029359_Mouse	15	24	+	13.0777	4.21e-05	0.179	TGATGAATGA
PBX-HOX	CRCNE00009024_CRCNEAC00029399_Fugu	15	24	+	3.53964	0.000864	0.441	TGACGAATGA
PBX-HOX	CRCNE00009024_CRCNEAC00029439_Rat	15	24	+	13.0777	4.21e-05	0.179	TGATGAATGA	Aligned - 22/22 sp.
PBX-HOX	CRCNE00009027_CRCNEAC00029362_Mouse	107	116	-	4.81794	0.000221	0.274	TGATTCATGA
PBX-HOX	CRCNE00009027_CRCNEAC00029442_Rat	107	116	-	4.81794	0.000221	0.274	TGATTCATGA
PBX-HOX	CRCNE00009027_CRCNEAC00029322_Human	108	117	-	4.81794	0.000221	0.274	TGATTCATGA
PBX-HOX	CRCNE00009027_CRCNEAC00029402_Fugu	108	117	-	4.81794	0.000221	0.274	TGATTCATAG
MEIS	CRCNE00009027_CRCNEAC00029362_Mouse	97	102	+	11.9765	0.000237	0.263	CTGTCA
MEIS	CRCNE00009027_CRCNEAC00029442_Rat	97	102	+	11.9765	0.000237	0.263	CTGTCA
MEIS	CRCNE00009027_CRCNEAC00029322_Human	98	103	+	11.9765	0.000237	0.263	CTGTCA
MEIS	CRCNE00009027_CRCNEAC00029402_Fugu	98	103	+	11.9765	0.000237	0.263	CTGTCA	nf in zfish
MEIS	CRCNE00009032_CRCNEAC00029327_Human	7	12	-	11.9765	0.000237	0.263	CTGTCA
MEIS	CRCNE00009032_CRCNEAC00029367_Mouse	7	12	-	11.9765	0.000237	0.263	CTGTCA
MEIS	CRCNE00009032_CRCNEAC00029407_Fugu	7	12	-	11.9765	0.000237	0.263	CTGTCA
MEIS	CRCNE00009032_CRCNEAC00029447_Rat	7	12	-	11.9765	0.000237	0.263	CTGTCA
PBX-HOX	CRCNE00009032_CRCNEAC00029327_Human	79	88	+	13.3727	9.76e-06	0.143	TGATGGATTG
PBX-HOX	CRCNE00009032_CRCNEAC00029407_Fugu	79	88	+	13.3727	9.76e-06	0.143	TGATGGATTG
PBX-HOX	CRCNE00009032_CRCNEAC00029447_Rat	82	91	+	13.3727	9.76e-06	0.143	TGATGGATTG
PBX-HOX	CRCNE00009032_CRCNEAC00029367_Mouse	83	92	+	13.3727	9.76e-06	0.143	TGATGGATTG	Aligned - 20/20 sp.
PBX-HOX	CRCNE00009711_CRCNEAC00031549_Human	76	85	-	3.63797	0.000647	0.397	AGATTGATAG
PBX-HOX	CRCNE00009711_CRCNEAC00031595_Mouse	76	85	-	3.63797	0.000647	0.397	AGATTGATAG
PBX-HOX	CRCNE00009711_CRCNEAC00031687_Rat	76	85	-	3.63797	0.000647	0.397	AGATTGATAG
PBX-HOX	CRCNE00009711_CRCNEAC00031641_Fugu	77	86	-	3.63797	0.000647	0.397	AGATTGATAG
MEIS	CRCNE00009711_CRCNEAC00031549_Human	7	12	+	11.9765	0.000237	0.263	CTGTCA
MEIS	CRCNE00009711_CRCNEAC00031595_Mouse	7	12	+	11.9765	0.000237	0.263	CTGTCA
MEIS	CRCNE00009711_CRCNEAC00031641_Fugu	7	12	+	11.9765	0.000237	0.263	CTGTCA
MEIS	CRCNE00009711_CRCNEAC00031687_Rat	7	12	+	11.9765	0.000237	0.263	CTGTCA	Aligned - 21/21 sp.
MEIS	CRCNE00009740_CRCNEAC00031578_Human	121	126	-	11.9765	0.000237	0.263	CTGTCA
MEIS	CRCNE00009740_CRCNEAC00031624_Mouse	121	126	-	11.9765	0.000237	0.263	CTGTCA
MEIS	CRCNE00009740_CRCNEAC00031716_Rat	121	126	-	11.9765	0.000237	0.263	CTGTCA
MEIS	CRCNE00009740_CRCNEAC00031670_Fugu	122	127	-	11.9765	0.000237	0.263	CTGTCA
PBX-HOX	CRCNE00009740_CRCNEAC00031578_Human	172	181	-	4.81794	0.000221	0.274	TGATTCATGA
PBX-HOX	CRCNE00009740_CRCNEAC00031624_Mouse	172	181	-	4.81794	0.000221	0.274	TGATTCATGA
PBX-HOX	CRCNE00009740_CRCNEAC00031716_Rat	172	181	-	4.81794	0.000221	0.274	TGATTCATGA
PBX-HOX	CRCNE00009740_CRCNEAC00031670_Fugu	176	185	-	4.81794	0.000221	0.274	TGATTCATGA	nf in zfish
MEIS	CRCNE00009741_CRCNEAC00031579_Human	90	95	-	11.9765	0.000237	0.263	CTGTCA
MEIS	CRCNE00009741_CRCNEAC00031625_Mouse	90	95	-	11.9765	0.000237	0.263	CTGTCA
MEIS	CRCNE00009741_CRCNEAC00031717_Rat	90	95	-	11.9765	0.000237	0.263	CTGTCA
MEIS	CRCNE00009741_CRCNEAC00031671_Fugu	92	97	-	11.9765	0.000237	0.263	CTGTCA
PBX-HOX	CRCNE00009741_CRCNEAC00031625_Mouse	155	164	-	13.0777	4.21e-05	0.179	TGATATATGG
PBX-HOX	CRCNE00009741_CRCNEAC00031717_Rat	155	164	-	13.0777	4.21e-05	0.179	TGATATATGG
PBX-HOX	CRCNE00009741_CRCNEAC00031579_Human	157	166	-	13.0777	4.21e-05	0.179	TGATATATGG
PBX-HOX	CRCNE00009741_CRCNEAC00031671_Fugu	159	168	-	13.3727	9.76e-06	0.143	TGATGTATGG	Aligned - 23/23 sp.
PBX-HOX	CRCNE00009802_CRCNEAC00031853_Human	119	128	-	13.0777	4.21e-05	0.179	TGATAGATTG
PBX-HOX	CRCNE00009802_CRCNEAC00031880_Mouse	119	128	-	13.0777	4.21e-05	0.179	TGATAGATTG
PBX-HOX	CRCNE00009802_CRCNEAC00031934_Rat	119	128	-	13.0777	4.21e-05	0.179	TGATAGATTG
PBX-HOX	CRCNE00009802_CRCNEAC00031907_Fugu	130	139	-	13.0777	4.21e-05	0.179	TGATAGATTG
MEIS	CRCNE00009802_CRCNEAC00031853_Human	98	103	+	11.9765	0.000237	0.263	CTGTCA
MEIS	CRCNE00009802_CRCNEAC00031880_Mouse	98	103	+	11.9765	0.000237	0.263	CTGTCA
MEIS	CRCNE00009802_CRCNEAC00031934_Rat	98	103	+	11.9765	0.000237	0.263	CTGTCA
MEIS	CRCNE00009802_CRCNEAC00031907_Fugu	109	114	+	11.9765	0.000237	0.263	CTGTCA	Aligned - 23/23 sp.
MEIS	CRCNE00009830_CRCNEAC00032014_Fugu	331	336	+	11.9765	0.000237	0.263	CTGTCA
MEIS	CRCNE00009830_CRCNEAC00031962_Human	341	346	+	11.9765	0.000237	0.263	CTGTCA
MEIS	CRCNE00009830_CRCNEAC00031988_Mouse	347	352	+	11.9765	0.000237	0.263	CTGTCA
MEIS	CRCNE00009830_CRCNEAC00032040_Rat	348	353	+	11.9765	0.000237	0.263	CTGTCA
PBX-HOX	CRCNE00009830_CRCNEAC00032014_Fugu	389	398	+	4.52295	0.000274	0.287	TGATAAATCT
PBX-HOX	CRCNE00009830_CRCNEAC00031962_Human	399	408	+	4.52295	0.000274	0.287	TGATAAATCT
PBX-HOX	CRCNE00009830_CRCNEAC00031988_Mouse	405	414	+	4.52295	0.000274	0.287	TGATAAATCT
PBX-HOX	CRCNE00009830_CRCNEAC00032040_Rat	406	415	+	4.52295	0.000274	0.287	TGATAAATCT	Aligned - 22/22 sp.
MEIS	CRCNE00009904_CRCNEAC00032165_Human	47	52	-	11.9765	0.000237	0.263	CTGTCA
MEIS	CRCNE00009904_CRCNEAC00032194_Mouse	47	52	-	11.9765	0.000237	0.263	CTGTCA
MEIS	CRCNE00009904_CRCNEAC00032252_Rat	47	52	-	11.9765	0.000237	0.263	CTGTCA
MEIS	CRCNE00009904_CRCNEAC00032223_Fugu	51	56	-	11.9765	0.000237	0.263	CTGTCA
PBX-HOX	CRCNE00009904_CRCNEAC00032165_Human	13	22	+	12.4878	0.000127	0.203	TGATTTATTT
PBX-HOX	CRCNE00009904_CRCNEAC00032194_Mouse	13	22	+	12.4878	0.000127	0.203	TGATTTATTT
PBX-HOX	CRCNE00009904_CRCNEAC00032252_Rat	13	22	+	12.4878	0.000127	0.203	TGATTTATTT
PBX-HOX	CRCNE00009904_CRCNEAC00032223_Fugu	14	23	+	12.7828	9.46e-05	0.198	TGATTTATGT	nf in zfish
PBX-HOX	CRCNE00009947_CRCNEAC00032367_Mouse	40	49	-	12.7828	9.46e-05	0.198	TGATTGATTA
PBX-HOX	CRCNE00009947_CRCNEAC00032305_Human	41	50	-	12.7828	9.46e-05	0.198	TGATTGATTA
PBX-HOX	CRCNE00009947_CRCNEAC00032491_Rat	41	50	-	12.7828	9.46e-05	0.198	TGATTGATTA
PBX-HOX	CRCNE00009947_CRCNEAC00032429_Fugu	43	52	-	12.7828	9.46e-05	0.198	TGATTGATTA
MEIS	CRCNE00009947_CRCNEAC00032367_Mouse	117	122	-	11.9765	0.000237	0.263	CTGTCA
MEIS	CRCNE00009947_CRCNEAC00032305_Human	118	123	-	11.9765	0.000237	0.263	CTGTCA
MEIS	CRCNE00009947_CRCNEAC00032491_Rat	118	123	-	11.9765	0.000237	0.263	CTGTCA
MEIS	CRCNE00009947_CRCNEAC00032429_Fugu	120	125	-	11.9765	0.000237	0.263	CTGTCA	Aligned - 20/20 sp.
PBX-HOX	CRCNE00010049_CRCNEAC00032671_Fugu	100	109	-	13.0777	4.21e-05	0.179	TGATTGATGA
PBX-HOX	CRCNE00010049_CRCNEAC00032686_Rat	100	109	-	3.93297	0.00035	0.319	AGATTGATGG
PBX-HOX	CRCNE00010049_CRCNEAC00032701_Human	100	109	-	3.93297	0.00035	0.319	AGATTGATGG
PBX-HOX	CRCNE00010049_CRCNEAC00040926_Mouse	100	109	-	3.93297	0.00035	0.319	AGATTGATGG
MEIS	CRCNE00010049_CRCNEAC00032671_Fugu	23	28	+	11.9765	0.000237	0.263	CTGTCA
MEIS	CRCNE00010049_CRCNEAC00032686_Rat	23	28	+	11.9765	0.000237	0.263	CTGTCA
MEIS	CRCNE00010049_CRCNEAC00032701_Human	23	28	+	11.9765	0.000237	0.263	CTGTCA
MEIS	CRCNE00010049_CRCNEAC00040926_Mouse	23	28	+	11.9765	0.000237	0.263	CTGTCA	Aligned - 23/23 sp.
MEIS	CRCNE00010102_CRCNEAC00032909_Mouse	8	13	-	11.9765	0.000237	0.263	CTGTCA
MEIS	CRCNE00010102_CRCNEAC00032799_Human	19	24	-	11.9765	0.000237	0.263	CTGTCA
MEIS	CRCNE00010102_CRCNEAC00033019_Fugu	19	24	-	11.9765	0.000237	0.263	CTGTCA
MEIS	CRCNE00010102_CRCNEAC00033129_Rat	19	24	-	11.9765	0.000237	0.263	CTGTCA
PBX-HOX	CRCNE00010102_CRCNEAC00032909_Mouse	57	66	-	12.7828	9.46e-05	0.198	TGATAGATTA
PBX-HOX	CRCNE00010102_CRCNEAC00032799_Human	68	77	-	12.7828	9.46e-05	0.198	TGATAGATTA
PBX-HOX	CRCNE00010102_CRCNEAC00033019_Fugu	68	77	-	12.7828	9.46e-05	0.198	TGATAGATTA
PBX-HOX	CRCNE00010102_CRCNEAC00033129_Rat	68	77	-	12.7828	9.46e-05	0.198	TGATAGATTA	Tested, Parker et al. 2011- HB positive
PBX-HOX	CRCNE00010105_CRCNEAC00032802_Human	212	221	-	13.3727	9.76e-06	0.143	TGATGGATGA
PBX-HOX	CRCNE00010105_CRCNEAC00032912_Mouse	212	221	-	13.3727	9.76e-06	0.143	TGATGGATGA
PBX-HOX	CRCNE00010105_CRCNEAC00033132_Rat	212	221	-	13.3727	9.76e-06	0.143	TGATGGATGA
PBX-HOX	CRCNE00010105_CRCNEAC00033022_Fugu	214	223	-	13.3727	9.76e-06	0.143	TGATGGATGA
MEIS	CRCNE00010105_CRCNEAC00032802_Human	169	174	+	11.9765	0.000237	0.263	CTGTCA
MEIS	CRCNE00010105_CRCNEAC00032912_Mouse	169	174	+	11.9765	0.000237	0.263	CTGTCA
MEIS	CRCNE00010105_CRCNEAC00033132_Rat	169	174	+	11.9765	0.000237	0.263	CTGTCA
MEIS	CRCNE00010105_CRCNEAC00033022_Fugu	171	176	+	11.9765	0.000237	0.263	CTGTCA	Aligned - 23/23 sp.
PBX-HOX	CRCNE00010147_CRCNEAC00032844_Human	181	190	-	12.7828	9.46e-05	0.198	TGATGTATTA
PBX-HOX	CRCNE00010147_CRCNEAC00032954_Mouse	181	190	-	12.7828	9.46e-05	0.198	TGATGTATTA
PBX-HOX	CRCNE00010147_CRCNEAC00033064_Fugu	181	190	-	12.7828	9.46e-05	0.198	TGATGTATTA
PBX-HOX	CRCNE00010147_CRCNEAC00033174_Rat	181	190	-	12.7828	9.46e-05	0.198	TGATGTATTA
MEIS	CRCNE00010147_CRCNEAC00032844_Human	87	92	+	11.9765	0.000237	0.263	CTGTCA
MEIS	CRCNE00010147_CRCNEAC00032954_Mouse	87	92	+	11.9765	0.000237	0.263	CTGTCA
MEIS	CRCNE00010147_CRCNEAC00033064_Fugu	87	92	+	11.9765	0.000237	0.263	CTGTCA
MEIS	CRCNE00010147_CRCNEAC00033174_Rat	87	92	+	11.9765	0.000237	0.263	CTGTCA	Aligned - 22/22 sp.
MEIS	CRCNE00010156_CRCNEAC00032853_Human	140	145	-	11.9765	0.000237	0.263	CTGTCA
MEIS	CRCNE00010156_CRCNEAC00032963_Mouse	140	145	-	11.9765	0.000237	0.263	CTGTCA
MEIS	CRCNE00010156_CRCNEAC00033183_Rat	140	145	-	11.9765	0.000237	0.263	CTGTCA
MEIS	CRCNE00010156_CRCNEAC00033073_Fugu	141	146	-	11.9765	0.000237	0.263	CTGTCA
PBX-HOX	CRCNE00010156_CRCNEAC00032853_Human	202	211	-	12.7828	9.46e-05	0.198	TGATTTATTG
PBX-HOX	CRCNE00010156_CRCNEAC00032963_Mouse	202	211	-	12.7828	9.46e-05	0.198	TGATTTATTG
PBX-HOX	CRCNE00010156_CRCNEAC00033183_Rat	202	211	-	12.7828	9.46e-05	0.198	TGATTTATTG
PBX-HOX	CRCNE00010156_CRCNEAC00033073_Fugu	203	212	-	12.7828	9.46e-05	0.198	TGATTTATTG
MEIS	CRCNE00010156_CRCNEAC00032853_Human	273	278	+	11.9765	0.000237	0.263	CTGTCA
MEIS	CRCNE00010156_CRCNEAC00032963_Mouse	273	278	+	11.9765	0.000237	0.263	CTGTCA
MEIS	CRCNE00010156_CRCNEAC00033183_Rat	273	278	+	11.9765	0.000237	0.263	CTGTCA
MEIS	CRCNE00010156_CRCNEAC00033073_Fugu	274	279	+	11.9765	0.000237	0.263	CTGTCA	Aligned - 24/24 sp.
MEIS	CRCNE00010185_CRCNEAC00033102_Fugu	176	181	-	11.9765	0.000237	0.263	CTGTCA
MEIS	CRCNE00010185_CRCNEAC00032882_Human	179	184	-	11.9765	0.000237	0.263	CTGTCA
MEIS	CRCNE00010185_CRCNEAC00032992_Mouse	179	184	-	11.9765	0.000237	0.263	CTGTCA
MEIS	CRCNE00010185_CRCNEAC00033212_Rat	179	184	-	11.9765	0.000237	0.263	CTGTCA
PBX-HOX	CRCNE00010185_CRCNEAC00033102_Fugu	88	97	+	12.7828	9.46e-05	0.198	TGATGAATTA
PBX-HOX	CRCNE00010185_CRCNEAC00032882_Human	91	100	+	12.7828	9.46e-05	0.198	TGATGAATTA
PBX-HOX	CRCNE00010185_CRCNEAC00032992_Mouse	91	100	+	12.7828	9.46e-05	0.198	TGATGAATTA
PBX-HOX	CRCNE00010185_CRCNEAC00033212_Rat	91	100	+	12.7828	9.46e-05	0.198	TGATGAATTA	Aligned - 22/22 sp.
PBX-HOX	CRCNE00010196_CRCNEAC00033113_Fugu	38	47	-	13.0777	4.21e-05	0.179	TGATTTATGG
PBX-HOX	CRCNE00010196_CRCNEAC00032893_Human	39	48	-	13.0777	4.21e-05	0.179	TGATTTATGG
PBX-HOX	CRCNE00010196_CRCNEAC00033003_Mouse	39	48	-	13.0777	4.21e-05	0.179	TGATTTATGG
PBX-HOX	CRCNE00010196_CRCNEAC00033223_Rat	39	48	-	13.0777	4.21e-05	0.179	TGATTTATGG
MEIS	CRCNE00010196_CRCNEAC00033003_Mouse	101	106	-	11.9765	0.000237	0.263	CTGTCA
MEIS	CRCNE00010196_CRCNEAC00033113_Fugu	101	106	-	11.9765	0.000237	0.263	CTGTCA
MEIS	CRCNE00010196_CRCNEAC00033223_Rat	101	106	-	11.9765	0.000237	0.263	CTGTCA
MEIS	CRCNE00010196_CRCNEAC00032893_Human	102	107	-	11.9765	0.000237	0.263	CTGTCA	Aligned - 19/20 sp.
MEIS	CRCNE00010260_CRCNEAC00033387_Mouse	362	367	-	11.9765	0.000237	0.263	CTGTCA
MEIS	CRCNE00010260_CRCNEAC00033479_Rat	362	367	-	11.9765	0.000237	0.263	CTGTCA
MEIS	CRCNE00010260_CRCNEAC00033341_Human	363	368	-	11.9765	0.000237	0.263	CTGTCA
MEIS	CRCNE00010260_CRCNEAC00033433_Fugu	363	368	-	11.9765	0.000237	0.263	CTGTCA
PBX-HOX	CRCNE00010260_CRCNEAC00033387_Mouse	396	405	+	13.0777	4.21e-05	0.179	TGATTTATGG
PBX-HOX	CRCNE00010260_CRCNEAC00033479_Rat	396	405	+	13.0777	4.21e-05	0.179	TGATTTATGG
PBX-HOX	CRCNE00010260_CRCNEAC00033341_Human	397	406	+	13.0777	4.21e-05	0.179	TGATTTATGG
PBX-HOX	CRCNE00010260_CRCNEAC00033433_Fugu	398	407	+	12.7828	9.46e-05	0.198	TGATTTATGT	Aligned - 22/22 sp.
MEIS	CRCNE00010470_CRCNEAC00039694_Dog	56	61	-	11.9765	0.000237	0.263	CTGTCA
MEIS	CRCNE00010470_CRCNEAC00039340_Human	57	62	-	11.9765	0.000237	0.263	CTGTCA
MEIS	CRCNE00010470_CRCNEAC00039458_Mouse	57	62	-	11.9765	0.000237	0.263	CTGTCA
MEIS	CRCNE00010470_CRCNEAC00039576_Fugu	58	63	-	11.9765	0.000237	0.263	CTGTCA
PBX-HOX	CRCNE00010470_CRCNEAC00039694_Dog	3	12	+	13.0777	4.21e-05	0.179	TGATGAATTG
PBX-HOX	CRCNE00010470_CRCNEAC00039340_Human	4	13	+	13.0777	4.21e-05	0.179	TGATGAATTG
PBX-HOX	CRCNE00010470_CRCNEAC00039458_Mouse	4	13	+	13.0777	4.21e-05	0.179	TGATGAATTG
PBX-HOX	CRCNE00010470_CRCNEAC00039576_Fugu	4	13	+	13.0777	4.21e-05	0.179	TGATGAATGT	Aligned - 19/20 sp.
PBX-HOX	CRCNE00010476_CRCNEAC00039346_Human	256	265	-	12.4878	0.000127	0.203	TGATAAATTA
PBX-HOX	CRCNE00010476_CRCNEAC00039464_Mouse	265	274	-	12.7828	9.46e-05	0.198	TGATAAATGA
PBX-HOX	CRCNE00010476_CRCNEAC00039700_Dog	265	274	-	12.4878	0.000127	0.203	TGATAAATTA
PBX-HOX	CRCNE00010476_CRCNEAC00039582_Fugu	269	278	-	12.7828	9.46e-05	0.198	TGATAAATGA
MEIS	CRCNE00010476_CRCNEAC00039346_Human	280	285	+	11.9765	0.000237	0.263	CTGTCA
MEIS	CRCNE00010476_CRCNEAC00039464_Mouse	289	294	+	11.9765	0.000237	0.263	CTGTCA
MEIS	CRCNE00010476_CRCNEAC00039700_Dog	289	294	+	11.9765	0.000237	0.263	CTGTCA
MEIS	CRCNE00010476_CRCNEAC00039582_Fugu	293	298	+	11.9765	0.000237	0.263	CTGTCA	nf in zfish
MEIS	CRCNE00010483_CRCNEAC00039589_Fugu	29	34	-	11.9765	0.000237	0.263	CTGTCA
MEIS	CRCNE00010483_CRCNEAC00039353_Human	31	36	-	11.9765	0.000237	0.263	CTGTCA
MEIS	CRCNE00010483_CRCNEAC00039471_Mouse	31	36	-	11.9765	0.000237	0.263	CTGTCA
MEIS	CRCNE00010483_CRCNEAC00039707_Dog	31	36	-	11.9765	0.000237	0.263	CTGTCA
PBX-HOX	CRCNE00010483_CRCNEAC00039589_Fugu	16	25	+	5.11294	0.000157	0.228	TGATTCATGG
PBX-HOX	CRCNE00010483_CRCNEAC00039353_Human	18	27	+	5.11294	0.000157	0.228	TGATTCATGG
PBX-HOX	CRCNE00010483_CRCNEAC00039471_Mouse	18	27	+	5.11294	0.000157	0.228	TGATTCATGG
PBX-HOX	CRCNE00010483_CRCNEAC00039707_Dog	18	27	+	5.11294	0.000157	0.228	TGATTCATGG	Aligned - 23/24 sp.
MEIS	CRCNE00010498_CRCNEAC00039368_Human	106	111	-	11.9765	0.000237	0.263	CTGTCA
MEIS	CRCNE00010498_CRCNEAC00039486_Mouse	106	111	-	11.9765	0.000237	0.263	CTGTCA
MEIS	CRCNE00010498_CRCNEAC00039604_Fugu	106	111	-	11.9765	0.000237	0.263	CTGTCA
MEIS	CRCNE00010498_CRCNEAC00039722_Dog	106	111	-	11.9765	0.000237	0.263	CTGTCA
PBX-HOX	CRCNE00010498_CRCNEAC00039368_Human	87	96	+	4.52295	0.000274	0.287	TGATTCATTT
PBX-HOX	CRCNE00010498_CRCNEAC00039486_Mouse	87	96	+	4.52295	0.000274	0.287	TGATTCATTT
PBX-HOX	CRCNE00010498_CRCNEAC00039604_Fugu	87	96	+	4.52295	0.000274	0.287	TGATTCATTT
PBX-HOX	CRCNE00010498_CRCNEAC00039722_Dog	87	96	+	4.52295	0.000274	0.287	TGATTCATTT	Aligned - 21/23 sp.
MEIS	CRCNE00010521_CRCNEAC00039509_Mouse	164	169	-	11.9765	0.000237	0.263	CTGTCA
MEIS	CRCNE00010521_CRCNEAC00039391_Human	169	174	-	11.9765	0.000237	0.263	CTGTCA
MEIS	CRCNE00010521_CRCNEAC00039745_Dog	169	174	-	11.9765	0.000237	0.263	CTGTCA
MEIS	CRCNE00010521_CRCNEAC00039627_Fugu	170	175	-	11.9765	0.000237	0.263	CTGTCA
PBX-HOX	CRCNE00010521_CRCNEAC00039509_Mouse	145	154	+	12.7828	9.46e-05	0.198	TGATTTATAG
PBX-HOX	CRCNE00010521_CRCNEAC00039391_Human	150	159	+	12.7828	9.46e-05	0.198	TGATTTATAG
PBX-HOX	CRCNE00010521_CRCNEAC00039745_Dog	150	159	+	12.7828	9.46e-05	0.198	TGATTTATAG
PBX-HOX	CRCNE00010521_CRCNEAC00039627_Fugu	151	160	+	12.7828	9.46e-05	0.198	TGATTTATAG	nf in zfish
PBX-HOX	CRCNE00010534_CRCNEAC00039522_Mouse	7	16	-	13.0777	4.21e-05	0.179	TGATGAATGA
PBX-HOX	CRCNE00010534_CRCNEAC00039404_Human	8	17	-	13.0777	4.21e-05	0.179	TGATGAATGA
PBX-HOX	CRCNE00010534_CRCNEAC00039640_Fugu	8	17	-	13.0777	4.21e-05	0.179	TGATGAATGA
PBX-HOX	CRCNE00010534_CRCNEAC00039758_Dog	8	17	-	13.0777	4.21e-05	0.179	TGATGAATGA
MEIS	CRCNE00010534_CRCNEAC00039522_Mouse	109	114	+	11.9765	0.000237	0.263	CTGTCA
MEIS	CRCNE00010534_CRCNEAC00039404_Human	110	115	+	11.9765	0.000237	0.263	CTGTCA
MEIS	CRCNE00010534_CRCNEAC00039758_Dog	110	115	+	11.9765	0.000237	0.263	CTGTCA
MEIS	CRCNE00010534_CRCNEAC00039640_Fugu	112	117	+	11.9765	0.000237	0.263	CTGTCA	Aligned - 24/24 sp.
PBX-HOX	CRCNE00010711_CRCNEAC00040276_Fugu	232	241	-	3.93297	0.00035	0.319	AGATGAATGG
PBX-HOX	CRCNE00010711_CRCNEAC00040216_Human	235	244	-	13.3727	9.76e-06	0.143	TGATGAATGG
PBX-HOX	CRCNE00010711_CRCNEAC00040246_Mouse	235	244	-	13.3727	9.76e-06	0.143	TGATGAATGG
PBX-HOX	CRCNE00010711_CRCNEAC00040306_Dog	235	244	-	13.3727	9.76e-06	0.143	TGATGAATGG
MEIS	CRCNE00010711_CRCNEAC00040276_Fugu	136	141	+	11.9765	0.000237	0.263	CTGTCA
MEIS	CRCNE00010711_CRCNEAC00040276_Fugu	192	197	+	11.9765	0.000237	0.263	CTGTCA
MEIS	CRCNE00010711_CRCNEAC00040246_Mouse	195	200	+	11.9765	0.000237	0.263	CTGTCA
MEIS	CRCNE00010711_CRCNEAC00040306_Dog	195	200	+	11.9765	0.000237	0.263	CTGTCA	Aligned - 22/22 sp.
PBX-HOX	CRCNE00010876_CRCNEAC00041501_Human	193	202	-	12.7828	9.46e-05	0.198	TGATTTATTG
PBX-HOX	CRCNE00010876_CRCNEAC00041525_Mouse	193	202	-	12.7828	9.46e-05	0.198	TGATTTATTG
PBX-HOX	CRCNE00010876_CRCNEAC00041573_Dog	193	202	-	12.7828	9.46e-05	0.198	TGATTTATTG
PBX-HOX	CRCNE00010876_CRCNEAC00041549_Fugu	197	206	-	12.7828	9.46e-05	0.198	TGATTTATAG
MEIS	CRCNE00010876_CRCNEAC00041501_Human	224	229	-	11.9765	0.000237	0.263	CTGTCA
MEIS	CRCNE00010876_CRCNEAC00041525_Mouse	224	229	-	11.9765	0.000237	0.263	CTGTCA
MEIS	CRCNE00010876_CRCNEAC00041573_Dog	224	229	-	11.9765	0.000237	0.263	CTGTCA
MEIS	CRCNE00010876_CRCNEAC00041549_Fugu	228	233	-	11.9765	0.000237	0.263	CTGTCA	Aligned - 22/22 sp.
MEIS	CRCNE00010897_CRCNEAC00041522_Human	57	62	+	11.9765	0.000237	0.263	CTGTCA
MEIS	CRCNE00010897_CRCNEAC00041546_Mouse	57	62	+	11.9765	0.000237	0.263	CTGTCA
MEIS	CRCNE00010897_CRCNEAC00041570_Fugu	57	62	+	11.9765	0.000237	0.263	CTGTCA
MEIS	CRCNE00010897_CRCNEAC00041594_Dog	57	62	+	11.9765	0.000237	0.263	CTGTCA
PBX-HOX	CRCNE00010897_CRCNEAC00041522_Human	66	75	+	12.7828	9.46e-05	0.198	TGATTAATGA
PBX-HOX	CRCNE00010897_CRCNEAC00041546_Mouse	66	75	+	12.7828	9.46e-05	0.198	TGATTAATGA
PBX-HOX	CRCNE00010897_CRCNEAC00041570_Fugu	66	75	+	13.0777	4.21e-05	0.179	TGATTAATGG
PBX-HOX	CRCNE00010897_CRCNEAC00041594_Dog	66	75	+	12.7828	9.46e-05	0.198	TGATTAATGA	Aligned - 23/23 sp.
MEIS	CRCNE00010936_CRCNEAC00041672_Mouse	88	93	-	11.9765	0.000237	0.263	CTGTCA
MEIS	CRCNE00010936_CRCNEAC00041680_Fugu	89	94	-	11.9765	0.000237	0.263	CTGTCA
MEIS	CRCNE00010936_CRCNEAC00041664_Human	90	95	-	11.9765	0.000237	0.263	CTGTCA
MEIS	CRCNE00010936_CRCNEAC00041688_Dog	90	95	-	11.9765	0.000237	0.263	CTGTCA
PBX-HOX	CRCNE00010936_CRCNEAC00041672_Mouse	29	38	+	12.7828	9.46e-05	0.198	TGATTAATGA
PBX-HOX	CRCNE00010936_CRCNEAC00041680_Fugu	31	40	+	12.7828	9.46e-05	0.198	TGATTTATGA
PBX-HOX	CRCNE00010936_CRCNEAC00041664_Human	32	41	+	12.7828	9.46e-05	0.198	TGATTAATGA
PBX-HOX	CRCNE00010936_CRCNEAC00041688_Dog	32	41	+	12.7828	9.46e-05	0.198	TGATTAATGA	Aligned - 23/23 sp.
PBX-HOX	CRCNE00011103_CRCNEAC00042224_Dog	162	171	-	12.7828	9.46e-05	0.198	TGATTTATAG
PBX-HOX	CRCNE00011103_CRCNEAC00042259_Fugu	162	171	-	12.7828	9.46e-05	0.198	TGATTTATAG
PBX-HOX	CRCNE00011103_CRCNEAC00042189_Human	172	181	-	12.7828	9.46e-05	0.198	TGATTTATAG
PBX-HOX	CRCNE00011103_CRCNEAC00042294_Opossum	175	184	-	12.7828	9.46e-05	0.198	TGATTTATAG
MEIS	CRCNE00011103_CRCNEAC00042224_Dog	78	83	+	11.9765	0.000237	0.263	CTGTCA
MEIS	CRCNE00011103_CRCNEAC00042259_Fugu	78	83	+	11.9765	0.000237	0.263	CTGTCA
MEIS	CRCNE00011103_CRCNEAC00042189_Human	87	92	+	11.9765	0.000237	0.263	CTGTCA
MEIS	CRCNE00011103_CRCNEAC00042294_Opossum	91	96	+	11.9765	0.000237	0.263	CTGTCA	Aligned - 15/15 sp.
MEIS	CRCNE00011206_CRCNEAC00043428_Mouse	3	8	-	11.9765	0.000237	0.263	CTGTCA
MEIS	CRCNE00011206_CRCNEAC00043426_Fugu	5	10	-	11.9765	0.000237	0.263	CTGTCA
MEIS	CRCNE00011206_CRCNEAC00043427_Human	5	10	-	11.9765	0.000237	0.263	CTGTCA
MEIS	CRCNE00011206_CRCNEAC00043429_Rat	5	10	-	11.9765	0.000237	0.263	CTGTCA
PBX-HOX	CRCNE00011206_CRCNEAC00043428_Mouse	21	30	+	12.7828	9.46e-05	0.198	TGATTTATGA
PBX-HOX	CRCNE00011206_CRCNEAC00043426_Fugu	23	32	+	12.7828	9.46e-05	0.198	TGATTTATGA
PBX-HOX	CRCNE00011206_CRCNEAC00043427_Human	23	32	+	12.7828	9.46e-05	0.198	TGATTTATGA
PBX-HOX	CRCNE00011206_CRCNEAC00043429_Rat	23	32	+	12.7828	9.46e-05	0.198	TGATTTATGA	Aligned - 21/21 sp.
PBX-HOX	CRCNE00011239_CRCNEAC00043558_Fugu	37	46	-	13.0777	4.21e-05	0.179	TGATGTATTG
PBX-HOX	CRCNE00011239_CRCNEAC00043559_Dog	37	46	-	5.11294	0.000157	0.228	TGATGCATTG
PBX-HOX	CRCNE00011239_CRCNEAC00043560_Mouse	37	46	-	5.11294	0.000157	0.228	TGATGCATTG
PBX-HOX	CRCNE00011239_CRCNEAC00043561_Human	37	46	-	5.11294	0.000157	0.228	TGATGCATTG
MEIS	CRCNE00011239_CRCNEAC00043559_Dog	66	71	-	11.9765	0.000237	0.263	CTGTCA
MEIS	CRCNE00011239_CRCNEAC00043560_Mouse	66	71	-	11.9765	0.000237	0.263	CTGTCA
MEIS	CRCNE00011239_CRCNEAC00043561_Human	66	71	-	11.9765	0.000237	0.263	CTGTCA
MEIS	CRCNE00011239_CRCNEAC00043558_Fugu	67	72	-	11.9765	0.000237	0.263	CTGTCA	Aligned - 20/20 sp.
MEIS	CRCNE00011250_CRCNEAC00043604_Rat	37	42	-	11.9765	0.000237	0.263	CTGTCA
MEIS	CRCNE00011250_CRCNEAC00043605_Mouse	37	42	-	11.9765	0.000237	0.263	CTGTCA
MEIS	CRCNE00011250_CRCNEAC00043602_Fugu	39	44	-	11.9765	0.000237	0.263	CTGTCA
MEIS	CRCNE00011250_CRCNEAC00043603_Human	39	44	-	11.9765	0.000237	0.263	CTGTCA
PBX-HOX	CRCNE00011250_CRCNEAC00043604_Rat	88	97	+	13.0777	4.21e-05	0.179	TGATGAATTG
PBX-HOX	CRCNE00011250_CRCNEAC00043605_Mouse	88	97	+	13.0777	4.21e-05	0.179	TGATGAATTG
PBX-HOX	CRCNE00011250_CRCNEAC00043602_Fugu	90	99	+	13.0777	4.21e-05	0.179	TGATGAATTG
PBX-HOX	CRCNE00011250_CRCNEAC00043603_Human	90	99	+	13.0777	4.21e-05	0.179	TGATGAATTG	Aligned - 19/19 sp.
PBX-HOX	CRCNE00011498_CRCNEAC00044396_Dog	57	66	-	12.7828	9.46e-05	0.198	TGATAAATGA
PBX-HOX	CRCNE00011498_CRCNEAC00044309_Human	66	75	-	12.7828	9.46e-05	0.198	TGATAAATGA
PBX-HOX	CRCNE00011498_CRCNEAC00044338_Mouse	67	76	-	12.7828	9.46e-05	0.198	TGATAAATGA
PBX-HOX	CRCNE00011498_CRCNEAC00044367_Fugu	68	77	-	12.7828	9.46e-05	0.198	TGATAAATGA
MEIS	CRCNE00011498_CRCNEAC00044396_Dog	117	122	+	11.9765	0.000237	0.263	CTGTCA
MEIS	CRCNE00011498_CRCNEAC00044309_Human	125	130	+	11.9765	0.000237	0.263	CTGTCA
MEIS	CRCNE00011498_CRCNEAC00044338_Mouse	127	132	+	11.9765	0.000237	0.263	CTGTCA
MEIS	CRCNE00011498_CRCNEAC00044367_Fugu	128	133	+	11.9765	0.000237	0.263	CTGTCA	Aligned - 20/20 sp.

## Sheet: coordinates
ID	Chr	Start	Stop
CRCNE00009947	1	10769529	10769659
CRCNE00007785	1	38910741	38910970
CRCNE00000330	1	63463642	63463854
CRCNE00003939	1	91298716	91298871
CRCNE00002554	2	60139309	60139463
CRCNE00001705	2	66805727	66806012
CRCNE00002752	2	145699522	145699654
CRCNE00002914	2	147290285	147290432
CRCNE00002406	2	156659387	156659689
CRCNE00002390	2	156991466	156991952
CRCNE00002362	2	157640639	157640836
CRCNE00005161	2	164657420	164657834
CRCNE00005092	2	164657643	164657809
CRCNE00005158	2	164911255	164911473
CRCNE00005090	2	164911313	164911419
CRCNE00010470	2	176147105	176147314
CRCNE00010476	2	176227328	176227662
CRCNE00010483	2	176295989	176296184
CRCNE00010498	2	176435874	176436200
CRCNE00010521	2	176754688	176755087
CRCNE00010534	2	176948699	176948883
CRCNE00005966	3	18169572	18169916
CRCNE00000906	3	71052643	71053091
CRCNE00000892	3	71099842	71100033
CRCNE00000886	3	71112100	71112276
CRCNE00011250	3	136905439	136905560
CRCNE00005745	3	147380113	147380307
CRCNE00005763	3	147801628	147801949
CRCNE00005643	3	157776540	157776861
CRCNE00005627	3	157928051	157928198
CRCNE00011239	3	168866881	168867008
CRCNE00010711	3	169292218	169292576
CRCNE00006731	5	2140965	2141092
CRCNE00006714	5	2279076	2279285
CRCNE00006679	5	3179862	3180247
CRCNE00006677	5	3182535	3183155
CRCNE00008107	5	90927859	90927982
CRCNE00008262	5	93637804	93637922
CRCNE00009802	6	98333206	98333518
CRCNE00009830	7	1278779	1279352
CRCNE00009904	7	1280337	1280448
CRCNE00001568	7	39259484	39259697
CRCNE00002152	7	42102469	42102606
CRCNE00008975	7	70077982	70078159
CRCNE00003531	7	114382027	114382390
CRCNE00010876	8	36931021	36931277
CRCNE00010897	8	37560965	37561112
CRCNE00010936	8	37584870	37585005
CRCNE00003615	8	106151475	106151768
CRCNE00003625	8	106341349	106341500
CRCNE00008642	9	15972118	15972371
CRCNE00008570	9	17323600	17323919
CRCNE00003200	9	128533165	128533363
CRCNE00003211	9	128618591	128619109
CRCNE00003213	9	128640765	128640918
CRCNE00003244	9	128847337	128847506
CRCNE00003253	9	129203175	129203386
CRCNE00010196	10	77043530	77043641
CRCNE00005031	10	77054587	77054858
CRCNE00010185	10	77221746	77222107
CRCNE00010049	10	77299005	77299159
CRCNE00010156	10	77467750	77468152
CRCNE00005003	10	77467757	77468123
CRCNE00010147	10	77499061	77499423
CRCNE00004972	10	77795321	77795577
CRCNE00010105	10	77795326	77795565
CRCNE00010102	10	77873737	77874107
CRCNE00004967	10	77873962	77874091
CRCNE00000135	10	102406244	102406401
CRCNE00000090	10	102563663	102563959
CRCNE00000099	10	102586106	102586254
CRCNE00000174	10	102586109	102586250
CRCNE00005398	10	114885153	114885839
CRCNE00004548	10	119630448	119630737
CRCNE00009711	10	124852143	124852482
CRCNE00009740	10	125189361	125189571
CRCNE00009741	10	125189611	125189984
CRCNE00006396	11	8304633	8305142
CRCNE00002298	11	16012734	16013097
CRCNE00000240	13	72200940	72201160
CRCNE00000232	13	72301176	72301579
CRCNE00000229	13	72327328	72327544
CRCNE00011206	13	73082419	73082693
CRCNE00002099	14	37559213	37559360
CRCNE00009004	14	76501373	76501652
CRCNE00009024	14	76737947	76738136
CRCNE00009027	14	76813131	76813265
CRCNE00009032	14	76963230	76963350
CRCNE00001064	15	37180333	37180477
CRCNE00001044	15	37241137	37241247
CRCNE00001042	15	37241417	37241991
CRCNE00008394	15	96259234	96259351
CRCNE00008470	15	97348121	97348241
CRCNE00007352	16	54657754	54657910
CRCNE00011498	16	79027313	79027457
CRCNE00008799	18	72924461	72924630
CRCNE00008800	18	72926748	72927000
CRCNE00008804	18	72938614	72938762
CRCNE00002991	18	75544696	75544842
CRCNE00003016	18	75697610	75697848
CRCNE00007774	19	30645295	30645680
CRCNE00007761	19	30775901	30776116
CRCNE00007689	19	31837257	31837447
CRCNE00007655	19	32211283	32211518
CRCNE00010260	20	22146764	22147289
CRCNE00008749	20	51619959	51620383
CRCNE00011103	X	811745	812051
