# Supplementary material for: A Simple Predictive Enhancer Syntax for Hindbrain Patterning Is Conserved in Vertebrate Genomes
Source: PLoS One. 2015 Jul 1;10(7):e0130413. doi: 10.1371/journal.pone.0130413 (PMC4489388; doi:10.1371/journal.pone.0130413)
Supplement: S4 Table — The coordinates of the elements assayed in this study in the zebrafish genome and the corresponding regions in the human genome are shown. (XLSX) [file pone.0130413.s009.xlsx]

## Sheet: Sheet1
CNE ID	Zfish Chr	Zfish Start	Zfish Stop	Human Chr	Human Start	Human Stop
bnc2_8570	1	25944855	25945224	9	17322929	17324247
bnc2_8642	1	26759835	26760131	9	15972025	15973099
uncx_9830	3	43264278	43264883	7	1278601	1279684
foxp2_3531	4	5797297	5797827	7	114381600	114382574
foxp2_3468	4	5891181	5891278	7	114061873	114061974
znf703_10897	5	25991875	25992115	8	37560887	37561158
znf703_10876	5	26134939	26135234	8	36930908	36931352
nr4a2b_2390	6	12380163	12380458	2	156991462	156992053
barhl2_3932	6	20917665	20918028	1	91306406	91306964
barhl2_3939	6	20947036	20947275	1	91298661	91298877
lmo4_2659	6	25680231	25680623	1	87804372	87804914
sox14_11250	6	26470781	26470986	3	136905224	136905712
foxd3_365	6	31818728	31818814	1	63666302	63666927
foxd3_330	6	31915136	31915524	1	63463293	63463955
foxd3_327	6	31928008	31928216	1	63442554	63442956
foxd3_308	6	31975579	31975778	1	63347992	63348704
foxp1_906	6	43559892	43560484	3	71052509	71053191
foxp1_892	6	43591324	43591618	3	71099318	71100544
foxp1_887	6	43599810	43600061	3	71105996	71106392
foxp1_885	6	43608177	43608280	3	71113920	71114021
sox6_2298	7	28568679	28569134	11	16012683	16013188
lmo1_6396	7	29489901	29490545	11	8304495	8305212
irx3/5/6_7352	7	37292848	37293037	16	54657627	54657986
tshz3_7761	7	47907281	47907545	19	30775650	30776327
tshz3_7689	7	48388209	48388447	19	31837124	31837656
atbf1_5817	7	70526489	70526541	16	72935827	72936300
pbx3b_3253	8	34305201	34305487	9	129203009	129203414
pbx3b_3244	8	34521095	34521332	9	128847273	128847570
pbx3b_3212/3	8	34833925	34834422	9	128640345	128641119
pbx3b_3211	8	34837741	34838387	9	128618531	128619223
pbx3b_3200	8	34880252	34880550	9	128532932	128533892
hoxd_10520/1	9	2051337	2052476	2	176754050	176755369
hoxd_10498	9	2150237	2150677	2	176435789	176436238
hoxd_10483	9	2229379	2229552	2	176295991	176296207
hoxd_10482	9	2242755	2242972	2	176267370	176267566
hoxd_10479	9	2272056	2272403	2	176235526	176235868
hoxd_10470	9	2304340	2304587	2	176147081	176147346
dlx1_6882	9	3776449	3776708	2	171292849	171293120
dachd_11206	9	31878398	31878784	13	73082387	73082767
dachd_227	9	31977850	31978037	1	72333054	72333229
dachd_229	9	31983547	31983797	13	72327307	72327546
dachd_232	9	31986047	31986492	13	72301177	72301606
dachd_240	9	32026856	32027138	13	72200926	72201206
shox_11103	9	35707682	35708032	X	811702	812136
fign_5158	9	51696417	51696703	2	164911221	164911563
fign_5161	9	51769339	51769822	2	164657390	164657928
fign_5108	9	52109788	52110239	2	164450689	164451142
auts2_8975	10	27916810	27917084	7	70077958	70078198
auts2_8971	10	27928961	27929137	7	70037981	70038150
tcf7l2_5398	12	32700732	32701428	10	114885021	114885971
ebf3_3763	12	44237815	44237887	10	131705260	131705333
meis1_1705	13	5154678	5155060	2	66805572	66806033
znf503_10105	13	17178849	17179157	10	77795281	77795761
znf503_10147	13	17323780	17324188	10	77498909	77499960
znf503_10156	13	17371825	17372350	10	77467681	77468350
znf503_10049	13	17472198	17472432	10	77299004	77299275
znf503_10193	13	17573753	17574151	10	77054578	77054919
znf503_10196	13	17579861	17580019	10	77043505	77043884
emx2_4543	13	19542110	19542480	10	119556807	119557170
emx2_4548	13	19564746	19565045	10	119630409	119630708
bcl11a_2446	13	26872815	26872983	2	58810965	58811133
pax2a_135	13	29903178	29903432	1	102416205	102416435
pax2a_90	13	30008403	30008853	10	102563613	102564082
pax2a_174	13	30039872	30040118	10	102596109	102596538
shox2_5643	15	2132353	2132810	3	157776002	157777404
shox2_5627	15	2230556	2230711	3	157927940	157928214
evi1_11239	15	34690445	34690637	3	168866834	168867044
evi1_10731	15	34693969	34694043	15	34693969	34694043
evi1_10711	15	34887724	34888193	3	169292201	169292616
irx1/2/4_6679	16	742859	743180	5	3179886	3180241
sall3a_2991	16	7650316	7650538	18	75544677	75545651
sall3a_3016	16	7692856	7693152	18	75697602	75698302
pou3f2b_9802	16	34702796	34703234	6	98333076	98333560
pou3f1_7785	16	35670348	35670630	1	38910679	38911015
fog2_3620	16	46976853	46977169	8	106333840	106334157
satb1_5966	16	52764540	52764928	3	18169532	18170047
bcl11b_4483	17	18231076	18231171	14	98986296	98986391
hmx2_9741	17	21512882	21513366	10	125189048	125190088
hmx2_9713	17	21625400	21625608	10	124861136	124861339
hmx2_9711/2	17	21628385	21629302	10	124851929	124853074
esrrg_9376	17	29869039	29869153	1	216695094	216695206
pax1a_10260	17	42744763	42745388	20	22146572	22147335
esrrb_9004	17	52633910	52634281	14	76501310	76501682
esrrb_9024	17	52778929	52779199	14	76737891	76738162
esrrb_9032	17	52915269	52915566	14	76963169	76963418
meis2a_957/8	17	53219503	53220067	15	38159883	38160635
meis2a_960	17	53234172	53234312	15	38110598	38110739
meis2a_962/3	17	53237966	53238476	15	38107106	38107654
meis2a_965	17	53268055	53268301	15	37891427	37891676
meis2a_974	17	53307466	53307709	15	37653813	37654079
meis2a_982	17	53323434	53323716	15	37522573	37522851
meis2a_983	17	53325167	53325402	15	37522146	37522370
meis2a_984/5/6	17	53327627	53328304	15	37513613	37514288
meis2a_1025	17	53346606	53346967	15	37329799	37330170
meis2a_1042	17	53374038	53374602	15	37241371	37241972
meis2a_1043/4	17	53374547	53374777	15	37241173	37241471
meis2a_1089	17	53527226	53527450	15	36966369	36966603
nr2f2_8394	18	23841641	23841860	15	96259185	96259468
maf_11498	18	29644566	29644811	16	79027279	79027502
hoxa_12006	19	19246870	19247083	7	27144235	27144369
hoxa_12003	19	19320206	19320785	7	26729193	26729788
tshz1_8799	19	21850918	21851122	18	72924371	72924776
tshz1_8800	19	21852972	21853265	18	72926492	72927059
tshz1_8804	19	21864149	21864312	18	72938532	72938877
cst_9947	23	29346194	29346469	1	10769418	10769689
cst_9931	23	29549792	29550194	1	10965467	10965867
tshz2_8749	23	38596905	38597398	20	51619960	51620410
zic1_5763	24	4915011	4915397	3	147801364	147802123
zic1_5745	24	4986067	4986313	3	147379750	147380371
pou6f2_1568	24	9930608	9930899	7	39259460	39259825
gli3_2148	24	11417158	11417244	7	42115802	42115898
bhlhb5_9206	24	25277218	25277352	8	66218153	66218287
foxb1_5486	25	35264549	35264663	15	60197911	60198032
