# Supplementary material for: A Simple Predictive Enhancer Syntax for Hindbrain Patterning Is Conserved in Vertebrate Genomes
Source: PLoS One. 2015 Jul 1;10(7):e0130413. doi: 10.1371/journal.pone.0130413 (PMC4489388; doi:10.1371/journal.pone.0130413)
Supplement: S5 Table — Table shows the total number of injected embryos, the total number of GFP positive embryos and the number of embryos positive for each tissue. 2/8 elements were considered to be hindbrain enhancers and 0/8 were considered to be hindbrain specific. (XLSX) [file pone.0130413.s010.xlsx]

## Sheet: 48h
CNE	total injected	total gfp+	forebrain	midbrain	hindbrain	spinal cord	other neuron	eye	ear	lateral line	notochord	muscle	blood	heart	skin	pharyngeal arches	pectoral fin	% of hb+ (total)	% of hb+ (gfp+)	main tissue
meis2a_957/8	106	94	2	80	6	4	0	0	0	0	0	4	0	1	0	0	1	0.0566038	0.0638298	midbrain
meis2a_960	48	41	1	0	0	41	41	0	0	0	0	0	0	0	0	0	0	0	0	spinal cord, other neuron
meis2a_962/3	48	35	4	35	16	3	0	0	0	0	2	6	1	2	1	1	1	0.333333	0.457143	midbrain
meis2a_974	34	24	23	6	12	11	23	23	0	0	0	18	1	5	1	1	0	0.352941	0.5	forebrain, other neuron, eye
meis2a_982	30	11	11	4	2	5	2	5	0	0	0	11	1	5	0	0	0	0.0666667	0.181818	forebrain, muscle
meis2a_983	64	15	1	5	2	0	6	1	0	0	2	15	0	1	0	0	0	0.03125	0.133333	muscle
meis2a_984/5/6	71	11	2	1	2	1	3	8	11	0	1	11	0	1	11	0	1	0.028169	0.181818	ear, muscle, skin
meis2a_1043/4	48	22	11	12	7	6	19	6	7	1	2	22	3	11	2	2	3	0.145833	0.318182	muscle

## Sheet: 72h
CNE	total injected	total gfp+	forebrain	midbrain	hindbrain	spinal cord	other neuron	eye	ear	lateral line	notochord	muscle	blood	heart	skin	pharyngeal arches	pectoral fin	% of hb+ (total)	% of hb+ (gfp+)	main tissue
meis2a_957/8	91	67	1	60	3	1	4	0	0	0	0	8	0	1	0	0	0	0.032967	0.0447761	midbrain
meis2a_960	39	11	1	0	0	11	11	0	0	0	0	0	0	0	0	0	0	0	0	spinal cord, other neuron
meis2a_962/3	41	11	1	11	4	1	0	0	0	0	1	7	3	4	2	0	0	0.097561	0.363636	midbrain
meis2a_974	31	12	11	1	4	4	11	11	0	0	0	12	6	7	2	0	1	0.129032	0.333333	muscle
meis2a_982	30	6	6	1	1	1	1	1	0	0	0	6	1	6	0	0	0	0.0333333	0.166667	forebrain, muscle, heart
meis2a_983	50	20	3	6	5	1	18	1	0	0	2	18	0	1	0	0	0	0.1	0.25	other neuron, muscle
meis2a_984/5/6	64	27	3	3	5	3	3	16	27	0	4	27	1	2	17	0	1	0.078125	0.185185	ear, muscle
meis2a_1043/4	40	11	6	10	6	9	11	8	9	0	3	11	2	6	4	1	5	0.15	0.545455	other neuron, muscle
