# Supplementary material for: A Simple Predictive Enhancer Syntax for Hindbrain Patterning Is Conserved in Vertebrate Genomes
Source: PLoS One. 2015 Jul 1;10(7):e0130413. doi: 10.1371/journal.pone.0130413 (PMC4489388; doi:10.1371/journal.pone.0130413)
Supplement: S6 Table — Table shows the locations of all PBX-Hox and MEIS/PREP motifs located within 100bp (hb_100 elements). The gap between sites and whether the motifs fall within a GERP region are displayed. (XLSX) [file pone.0130413.s011.xlsx]

## Sheet: Sheet1
Chr	Element start	Element end	First site sequence	First transcription factor	First orientation	Second site sequence	Second transcription factor	Second orientation	Gap size in bases	GERP element or not
1	367882	367909	CTGTCA	MEIS/PREP	+	TGATTTATGA	PBX-HOX	+	12	Y
1	621784	621811	TCATAAATCA	PBX-HOX	-	TGACAG	MEIS/PREP	-	12	Y
1	3314864	3314950	TAATTTATCA	PBX-HOX	-	CTGTCA	MEIS/PREP	+	71	Y
1	3357978	3358026	TGATGGATGG	PBX-HOX	+	TGACAG	MEIS/PREP	-	33	Y
1	5208710	5208735	TGATATATTA	PBX-HOX	+	CTGTCA	MEIS/PREP	+	10	Y
1	5238154	5238229	CTGTCA	MEIS/PREP	+	TGATAAATGG	PBX-HOX	+	60	Y
1	5555052	5555138	CTGTCA	MEIS/PREP	+	TGATTTATTA	PBX-HOX	+	71	Y
1	5951089	5951138	CTGTCA	MEIS/PREP	+	TCATTCATCA	PBX-HOX	-	34	Y
1	5951129	5951197	TCATTCATCA	PBX-HOX	-	CTGTCA	MEIS/PREP	+	53	Y
1	6031979	6032005	TGACAG	MEIS/PREP	-	TAATAAATCA	PBX-HOX	-	11	Y
1	6952473	6952561	TGACAG	MEIS/PREP	-	TGATAAATGG	PBX-HOX	+	73	Y
1	7137632	7137671	CTGTCA	MEIS/PREP	+	TGATCAATGG	PBX-HOX	+	24	Y
1	7394836	7394925	CTGTCA	MEIS/PREP	+	CAATGCATCA	PBX-HOX	-	74	Y
1	7669368	7669467	CTGTCA	MEIS/PREP	+	TGATTCATGA	PBX-HOX	+	84	Y
1	8709228	8709254	TAATAAATCA	PBX-HOX	-	TGACAG	MEIS/PREP	-	11	Y
1	8767189	8767212	TCATTTATCA	PBX-HOX	-	CTGTCA	MEIS/PREP	+	8	Y
1	10567519	10567593	TAATTTATCA	PBX-HOX	-	TGACAG	MEIS/PREP	-	59	Y
1	10769537	10769619	CTGTCA	MEIS/PREP	+	TGATTGATTA	PBX-HOX	+	67	Y
1	11167801	11167886	CAATTAATCA	PBX-HOX	-	CTGTCA	MEIS/PREP	+	70	Y
1	11238461	11238493	CTGTCA	MEIS/PREP	+	TGATGAATGG	PBX-HOX	+	17	Y
1	11238484	11238499	TGATGAATGG	PBX-HOX	+	CTGTCA	MEIS/PREP	+	0	Y
1	11400130	11400148	TGACAG	MEIS/PREP	-	CCATAAATCA	PBX-HOX	-	3	Y
1	12380765	12380781	TGATTAATGA	PBX-HOX	+	CTGTCA	MEIS/PREP	+	1	Y
1	12515021	12515099	CTGTCA	MEIS/PREP	+	TGATGGATGA	PBX-HOX	+	63	Y
1	12600447	12600510	TGATGGATTG	PBX-HOX	+	CTGTCA	MEIS/PREP	+	48	Y
1	14944469	14944517	TCATGCATCA	PBX-HOX	-	TGACAG	MEIS/PREP	-	33	Y
1	16641831	16641887	TGATCCATTG	PBX-HOX	+	CTGTCA	MEIS/PREP	+	41	Y
1	18250330	18250357	CCATTCATCA	PBX-HOX	-	TGACAG	MEIS/PREP	-	12	Y
1	18942260	18942276	CCATTAATCA	PBX-HOX	-	CTGTCA	MEIS/PREP	+	1	Y
1	19043561	19043588	TGATCCATGG	PBX-HOX	+	TGACAG	MEIS/PREP	-	12	Y
1	19944093	19944186	TCATAAATCA	PBX-HOX	-	CTGTCA	MEIS/PREP	+	78	Y
1	20216872	20216911	TGACAG	MEIS/PREP	-	TGATCAATTG	PBX-HOX	+	24	Y
1	20806530	20806640	CTGTCA	MEIS/PREP	+	CCATCGATCA	PBX-HOX	-	95	Y
1	21205206	21205300	TGATACATGG	PBX-HOX	+	TGACAG	MEIS/PREP	-	79	Y
1	21324288	21324350	TGACAG	MEIS/PREP	-	TCATTTATCA	PBX-HOX	-	47	Y
1	22668689	22668786	CTGTCA	MEIS/PREP	+	TCATAAATCA	PBX-HOX	-	82	Y
1	22831515	22831532	TGACAG	MEIS/PREP	-	TGATTTATTA	PBX-HOX	+	2	Y
1	23836310	23836382	CTGTCA	MEIS/PREP	+	CAATTAATCA	PBX-HOX	-	57	Y
1	24973527	24973561	TGACAG	MEIS/PREP	-	TGATTTATGA	PBX-HOX	+	19	Y
1	26759440	26759466	TCATGGATCA	PBX-HOX	-	CTGTCA	MEIS/PREP	+	11	Y
1	27272059	27272111	CTGTCA	MEIS/PREP	+	TGATGTATGA	PBX-HOX	+	37	Y
1	28089262	28089321	TGACAG	MEIS/PREP	-	TGATGTATGA	PBX-HOX	+	44	Y
1	31028900	31028984	TGACAG	MEIS/PREP	-	CAATTCATCA	PBX-HOX	-	69	Y
1	31315653	31315713	CTGTCA	MEIS/PREP	+	TCATCAATCA	PBX-HOX	-	45	Y
1	31452972	31453031	TGATGTATGG	PBX-HOX	+	CTGTCA	MEIS/PREP	+	44	Y
1	32378691	32378797	TCATTAATCA	PBX-HOX	-	TGACAG	MEIS/PREP	-	91	Y
1	32502515	32502533	TGATGGATGA	PBX-HOX	+	CTGTCA	MEIS/PREP	+	3	Y
1	35153843	35153897	TGACAG	MEIS/PREP	-	TGATACATTA	PBX-HOX	+	39	Y
1	36191164	36191216	CCATTCATCA	PBX-HOX	-	TGACAG	MEIS/PREP	-	37	Y
1	36474022	36474111	TGATCTATGG	PBX-HOX	+	CTGTCA	MEIS/PREP	+	74	Y
1	37051420	37051439	TGACAG	MEIS/PREP	-	TGATTAATTG	PBX-HOX	+	4	Y
1	37188721	37188835	CTGTCA	MEIS/PREP	+	TGATGGATGG	PBX-HOX	+	99	Y
1	37773612	37773683	CTGTCA	MEIS/PREP	+	TGATGAATTG	PBX-HOX	+	56	Y
1	37773674	37773742	TGATGAATTG	PBX-HOX	+	CTGTCA	MEIS/PREP	+	53	Y
1	38486211	38486236	TGATTCATTA	PBX-HOX	+	CTGTCA	MEIS/PREP	+	10	Y
1	38910850	38910920	TGACAG	MEIS/PREP	-	TCATTAATCA	PBX-HOX	-	55	Y
1	38910911	38910934	TCATTAATCA	PBX-HOX	-	TGACAG	MEIS/PREP	-	8	Y
1	39042642	39042709	CAATTGATCA	PBX-HOX	-	TGACAG	MEIS/PREP	-	52	Y
1	39249271	39249366	TGATAAATGA	PBX-HOX	+	TGACAG	MEIS/PREP	-	80	Y
1	39292863	39292911	CTGTCA	MEIS/PREP	+	CAATGAATCA	PBX-HOX	-	33	Y
1	39292902	39292986	CAATGAATCA	PBX-HOX	-	CTGTCA	MEIS/PREP	+	69	Y
1	39662728	39662801	TGATAAATGA	PBX-HOX	+	TGACAG	MEIS/PREP	-	58	Y
1	40363513	40363621	TGATGGATGG	PBX-HOX	+	CTGTCA	MEIS/PREP	+	93	Y
1	40846642	40846687	TGACAG	MEIS/PREP	-	TAATTTATCA	PBX-HOX	-	30	Y
1	41475845	41475910	TGACAG	MEIS/PREP	-	CAATAAATCA	PBX-HOX	-	50	Y
1	41574761	41574780	TGATATATTG	PBX-HOX	+	TGACAG	MEIS/PREP	-	4	Y
1	44756455	44756495	TGATGGATGG	PBX-HOX	+	CTGTCA	MEIS/PREP	+	25	Y
1	45006092	45006179	TGACAG	MEIS/PREP	-	TGATTTATGG	PBX-HOX	+	72	Y
1	45068577	45068601	TGATTGATTG	PBX-HOX	+	CTGTCA	MEIS/PREP	+	9	Y
1	45076060	45076085	CCATTCATCA	PBX-HOX	-	TGACAG	MEIS/PREP	-	10	Y
1	45102093	45102112	TGATGCATTG	PBX-HOX	+	TGACAG	MEIS/PREP	-	4	Y
1	45102107	45102195	TGACAG	MEIS/PREP	-	TGATAAATGA	PBX-HOX	+	73	Y
1	45108588	45108621	TGATTGATGG	PBX-HOX	+	CTGTCA	MEIS/PREP	+	18	Y
1	45253917	45253935	TGATGGATTG	PBX-HOX	+	CTGTCA	MEIS/PREP	+	3	Y
1	47041101	47041155	CCATAAATCA	PBX-HOX	-	CTGTCA	MEIS/PREP	+	39	Y
1	48118076	48118101	TCATTCATCA	PBX-HOX	-	CTGTCA	MEIS/PREP	+	10	Y
1	48507680	48507712	TCATGAATCA	PBX-HOX	-	CTGTCA	MEIS/PREP	+	17	Y
1	48998847	48998916	CTGTCA	MEIS/PREP	+	CCATTCATCA	PBX-HOX	-	54	Y
1	49386739	49386805	TGATGTATTA	PBX-HOX	+	TGACAG	MEIS/PREP	-	51	Y
1	49403307	49403406	CAATAAATCA	PBX-HOX	-	TGACAG	MEIS/PREP	-	84	Y
1	50532792	50532838	TGACAG	MEIS/PREP	-	TGATGGATTG	PBX-HOX	+	31	Y
1	50573823	50573883	TCATTCATCA	PBX-HOX	-	TGACAG	MEIS/PREP	-	45	Y
1	50612566	50612680	TGATTCATGG	PBX-HOX	+	TGACAG	MEIS/PREP	-	99	Y
1	50668453	50668507	TGACAG	MEIS/PREP	-	TGATATATTG	PBX-HOX	+	39	Y
1	50696881	50696972	TGACAG	MEIS/PREP	-	CCATTTATCA	PBX-HOX	-	76	Y
1	50761417	50761476	TGACAG	MEIS/PREP	-	TGATGGATTA	PBX-HOX	+	44	Y
1	51185291	51185333	TGATATATTG	PBX-HOX	+	CTGTCA	MEIS/PREP	+	27	Y
1	52301656	52301715	TCATAAATCA	PBX-HOX	-	CTGTCA	MEIS/PREP	+	44	Y
1	52381783	52381838	TGATTGATGA	PBX-HOX	+	TGACAG	MEIS/PREP	-	40	Y
1	53916644	53916735	TGATGAATTG	PBX-HOX	+	TGACAG	MEIS/PREP	-	76	Y
1	54122182	54122292	TGACAG	MEIS/PREP	-	TGATGGATTA	PBX-HOX	+	95	Y
1	54561829	54561869	TGACAG	MEIS/PREP	-	TGATTAATGG	PBX-HOX	+	25	Y
1	54793128	54793143	TGACAG	MEIS/PREP	-	CCATCAATCA	PBX-HOX	-	0	Y
1	54861165	54861191	CCATTTATCA	PBX-HOX	-	TGACAG	MEIS/PREP	-	11	Y
1	54973357	54973409	CTGTCA	MEIS/PREP	+	TGATAGATGG	PBX-HOX	+	37	Y
1	56411534	56411618	CTGTCA	MEIS/PREP	+	CAATCAATCA	PBX-HOX	-	69	Y
1	56517927	56517944	TGACAG	MEIS/PREP	-	CCATAGATCA	PBX-HOX	-	2	Y
1	56602883	56602950	TGATCAATTG	PBX-HOX	+	TGACAG	MEIS/PREP	-	52	Y
1	56763382	56763461	TAATGGATCA	PBX-HOX	-	CTGTCA	MEIS/PREP	+	64	Y
1	56993307	56993400	TGACAG	MEIS/PREP	-	CCATAAATCA	PBX-HOX	-	78	Y
1	57355515	57355610	CCATGCATCA	PBX-HOX	-	TGACAG	MEIS/PREP	-	80	Y
1	57364765	57364791	TGATGGATGG	PBX-HOX	+	TGACAG	MEIS/PREP	-	11	Y
1	57463899	57463918	TGACAG	MEIS/PREP	-	TGATGGATGA	PBX-HOX	+	4	Y
1	57594952	57595020	TGACAG	MEIS/PREP	-	TGATAAATTA	PBX-HOX	+	53	Y
1	57602069	57602174	TGATGGATGA	PBX-HOX	+	CTGTCA	MEIS/PREP	+	90	Y
1	57765169	57765217	TGACAG	MEIS/PREP	-	TAATGGATCA	PBX-HOX	-	33	Y
1	57820399	57820497	CAATCCATCA	PBX-HOX	-	CTGTCA	MEIS/PREP	+	83	Y
1	58001946	58002019	TGATCCATGA	PBX-HOX	+	TGACAG	MEIS/PREP	-	58	Y
1	59305565	59305649	TGATGAATGG	PBX-HOX	+	CTGTCA	MEIS/PREP	+	69	Y
1	60144571	60144667	CAATTAATCA	PBX-HOX	-	CTGTCA	MEIS/PREP	+	81	Y
1	61575020	61575087	CTGTCA	MEIS/PREP	+	TAATCAATCA	PBX-HOX	-	52	Y
1	61596517	61596599	CAATTCATCA	PBX-HOX	-	TGACAG	MEIS/PREP	-	67	Y
1	61691652	61691689	TGACAG	MEIS/PREP	-	TAATGTATCA	PBX-HOX	-	22	Y
1	61705632	61705696	CAATTTATCA	PBX-HOX	-	CTGTCA	MEIS/PREP	+	49	Y
1	61734482	61734585	TGATCCATGG	PBX-HOX	+	CTGTCA	MEIS/PREP	+	88	Y
1	61798642	61798667	CTGTCA	MEIS/PREP	+	CCATTGATCA	PBX-HOX	-	10	Y
1	61926337	61926428	TGATATATTA	PBX-HOX	+	CTGTCA	MEIS/PREP	+	76	Y
1	61967572	61967641	TAATAAATCA	PBX-HOX	-	CTGTCA	MEIS/PREP	+	54	Y
1	62125233	62125285	CAATCCATCA	PBX-HOX	-	CTGTCA	MEIS/PREP	+	37	Y
1	62780614	62780686	CCATGTATCA	PBX-HOX	-	TGACAG	MEIS/PREP	-	57	Y
1	63742767	63742800	TCATTAATCA	PBX-HOX	-	CTGTCA	MEIS/PREP	+	18	Y
1	64006453	64006474	TGACAG	MEIS/PREP	-	TGATTAATGA	PBX-HOX	+	6	Y
1	64558612	64558640	TCATCCATCA	PBX-HOX	-	TGACAG	MEIS/PREP	-	13	Y
1	64939845	64939866	TGACAG	MEIS/PREP	-	TCATACATCA	PBX-HOX	-	6	Y
1	65119970	65120044	TGACAG	MEIS/PREP	-	TGATACATTA	PBX-HOX	+	59	Y
1	68129985	68130019	TGATCTATGA	PBX-HOX	+	TGACAG	MEIS/PREP	-	19	Y
1	70509575	70509614	TAATTTATCA	PBX-HOX	-	CTGTCA	MEIS/PREP	+	24	Y
1	70696567	70696644	TGATGCATTA	PBX-HOX	+	TGACAG	MEIS/PREP	-	62	Y
1	70904383	70904409	TCATGCATCA	PBX-HOX	-	TGACAG	MEIS/PREP	-	11	Y
1	71593933	71593999	CTGTCA	MEIS/PREP	+	TGATATATGG	PBX-HOX	+	51	Y
1	72051196	72051309	TGATCAATGA	PBX-HOX	+	CTGTCA	MEIS/PREP	+	98	Y
1	72142905	72142924	TGATTCATTG	PBX-HOX	+	TGACAG	MEIS/PREP	-	4	Y
1	72219639	72219683	TGACAG	MEIS/PREP	-	TGATGAATTG	PBX-HOX	+	29	Y
1	72330198	72330312	TGATACATTG	PBX-HOX	+	TGACAG	MEIS/PREP	-	99	Y
1	72437681	72437718	TGACAG	MEIS/PREP	-	CAATTTATCA	PBX-HOX	-	22	Y
1	72615946	72615983	CTGTCA	MEIS/PREP	+	TCATTTATCA	PBX-HOX	-	22	Y
1	72656263	72656333	CTGTCA	MEIS/PREP	+	TAATATATCA	PBX-HOX	-	55	Y
1	72949893	72949927	TGACAG	MEIS/PREP	-	TAATCCATCA	PBX-HOX	-	19	Y
1	72949918	72949963	TAATCCATCA	PBX-HOX	-	TGACAG	MEIS/PREP	-	30	Y
1	72982131	72982155	TGATAGATGA	PBX-HOX	+	CTGTCA	MEIS/PREP	+	9	Y
1	72984729	72984760	CAATGCATCA	PBX-HOX	-	TGACAG	MEIS/PREP	-	16	Y
1	73013075	73013139	CTGTCA	MEIS/PREP	+	TAATTCATCA	PBX-HOX	-	49	Y
1	73040320	73040359	CTGTCA	MEIS/PREP	+	TCATCAATCA	PBX-HOX	-	24	Y
1	73138628	73138670	TGACAG	MEIS/PREP	-	CAATAAATCA	PBX-HOX	-	27	Y
1	73207183	73207292	TGATTTATTG	PBX-HOX	+	TGACAG	MEIS/PREP	-	94	Y
1	73388624	73388713	CTGTCA	MEIS/PREP	+	CAATTCATCA	PBX-HOX	-	74	Y
1	73442934	73443024	TAATAAATCA	PBX-HOX	-	CTGTCA	MEIS/PREP	+	75	Y
1	73575820	73575904	TAATACATCA	PBX-HOX	-	TGACAG	MEIS/PREP	-	69	Y
1	73741569	73741656	TGACAG	MEIS/PREP	-	TCATTCATCA	PBX-HOX	-	72	Y
1	73878160	73878270	CTGTCA	MEIS/PREP	+	TGATCCATGA	PBX-HOX	+	95	Y
1	73878261	73878319	TGATCCATGA	PBX-HOX	+	TGACAG	MEIS/PREP	-	43	Y
1	74270227	74270262	TAATTCATCA	PBX-HOX	-	TGACAG	MEIS/PREP	-	20	Y
1	74397293	74397320	TGACAG	MEIS/PREP	-	CAATAGATCA	PBX-HOX	-	12	Y
1	75002655	75002722	CCATTGATCA	PBX-HOX	-	CTGTCA	MEIS/PREP	+	52	Y
1	75049844	75049869	CTGTCA	MEIS/PREP	+	TGATGCATGG	PBX-HOX	+	10	Y
1	75111725	75111768	TAATTTATCA	PBX-HOX	-	CTGTCA	MEIS/PREP	+	28	Y
1	75772832	75772863	TGACAG	MEIS/PREP	-	TAATGAATCA	PBX-HOX	-	16	Y
1	75967459	75967507	TGATGAATTG	PBX-HOX	+	TGACAG	MEIS/PREP	-	33	Y
1	76039649	76039686	CAATGCATCA	PBX-HOX	-	CTGTCA	MEIS/PREP	+	22	Y
1	76077266	76077289	TAATCCATCA	PBX-HOX	-	TGACAG	MEIS/PREP	-	8	Y
1	76703625	76703711	TGATTAATGA	PBX-HOX	+	CTGTCA	MEIS/PREP	+	71	Y
1	76816485	76816549	TGACAG	MEIS/PREP	-	TGATATATGA	PBX-HOX	+	49	Y
1	77196042	77196095	CTGTCA	MEIS/PREP	+	TGATAAATTG	PBX-HOX	+	38	Y
1	77196086	77196123	TGATAAATTG	PBX-HOX	+	TGACAG	MEIS/PREP	-	22	Y
1	77385978	77386006	CTGTCA	MEIS/PREP	+	CCATGAATCA	PBX-HOX	-	13	Y
1	77456024	77456129	TGATTTATGG	PBX-HOX	+	CTGTCA	MEIS/PREP	+	90	Y
1	77479920	77479978	TGATCCATTA	PBX-HOX	+	TGACAG	MEIS/PREP	-	43	Y
1	77696540	77696593	CAATCTATCA	PBX-HOX	-	TGACAG	MEIS/PREP	-	38	Y
1	77950206	77950253	TGATTCATGA	PBX-HOX	+	CTGTCA	MEIS/PREP	+	32	Y
1	78025831	78025849	TGATACATGG	PBX-HOX	+	CTGTCA	MEIS/PREP	+	3	Y
1	79430317	79430349	TCATCAATCA	PBX-HOX	-	CTGTCA	MEIS/PREP	+	17	Y
1	79506459	79506543	TGATAAATTG	PBX-HOX	+	CTGTCA	MEIS/PREP	+	69	Y
1	79619029	79619135	TGATGAATGA	PBX-HOX	+	CTGTCA	MEIS/PREP	+	91	Y
1	79776308	79776329	TAATTTATCA	PBX-HOX	-	CTGTCA	MEIS/PREP	+	6	Y
1	80208803	80208878	TGATTAATTG	PBX-HOX	+	CTGTCA	MEIS/PREP	+	60	Y
1	80459127	80459212	TAATTCATCA	PBX-HOX	-	CTGTCA	MEIS/PREP	+	70	Y
1	81793537	81793639	TGATACATGA	PBX-HOX	+	TGACAG	MEIS/PREP	-	87	Y
1	81897435	81897495	TGATAGATTA	PBX-HOX	+	TGACAG	MEIS/PREP	-	45	Y
1	81897490	81897581	TGACAG	MEIS/PREP	-	TAATTCATCA	PBX-HOX	-	76	Y
1	82296592	82296695	TGACAG	MEIS/PREP	-	TGATTTATGA	PBX-HOX	+	88	Y
1	82299548	82299577	TGATGCATTA	PBX-HOX	+	TGACAG	MEIS/PREP	-	14	Y
1	82696521	82696593	CTGTCA	MEIS/PREP	+	TGATGGATGA	PBX-HOX	+	57	Y
1	82770198	82770238	TGATAGATTA	PBX-HOX	+	TGACAG	MEIS/PREP	-	25	Y
1	83072820	83072862	CTGTCA	MEIS/PREP	+	CAATTGATCA	PBX-HOX	-	27	Y
1	83171004	83171022	TCATAAATCA	PBX-HOX	-	CTGTCA	MEIS/PREP	+	3	Y
1	83217924	83217989	TGACAG	MEIS/PREP	-	TCATACATCA	PBX-HOX	-	50	Y
1	83433265	83433287	CCATGGATCA	PBX-HOX	-	TGACAG	MEIS/PREP	-	7	Y
1	83580271	83580302	CTGTCA	MEIS/PREP	+	TCATGGATCA	PBX-HOX	-	16	Y
1	83580293	83580317	TCATGGATCA	PBX-HOX	-	TGACAG	MEIS/PREP	-	9	Y
1	84025181	84025254	TAATTGATCA	PBX-HOX	-	CTGTCA	MEIS/PREP	+	58	Y
1	84025249	84025327	CTGTCA	MEIS/PREP	+	CCATTTATCA	PBX-HOX	-	63	Y
1	84176028	84176139	CAATGGATCA	PBX-HOX	-	TGACAG	MEIS/PREP	-	96	Y
1	84181324	84181400	TGATTAATGG	PBX-HOX	+	TGACAG	MEIS/PREP	-	61	Y
1	84208967	84209082	TGACAG	MEIS/PREP	-	CCATATATCA	PBX-HOX	-	100	Y
1	85647734	85647787	TAATCAATCA	PBX-HOX	-	TGACAG	MEIS/PREP	-	38	Y
1	85821979	85822046	TGACAG	MEIS/PREP	-	TGATAAATTA	PBX-HOX	+	52	Y
1	85959494	85959555	TGATTGATGA	PBX-HOX	+	CTGTCA	MEIS/PREP	+	46	Y
1	86245688	86245709	TAATACATCA	PBX-HOX	-	TGACAG	MEIS/PREP	-	6	Y
1	87802356	87802443	TGATTGATTG	PBX-HOX	+	CTGTCA	MEIS/PREP	+	72	Y
1	87892912	87892968	TGACAG	MEIS/PREP	-	TAATACATCA	PBX-HOX	-	41	Y
1	88022711	88022798	TGACAG	MEIS/PREP	-	TGATAAATGA	PBX-HOX	+	72	Y
1	88431058	88431123	CTGTCA	MEIS/PREP	+	TCATACATCA	PBX-HOX	-	50	Y
1	88524481	88524586	TCATATATCA	PBX-HOX	-	CTGTCA	MEIS/PREP	+	90	Y
1	88728172	88728231	CTGTCA	MEIS/PREP	+	TCATTAATCA	PBX-HOX	-	44	Y
1	88775849	88775903	CAATCAATCA	PBX-HOX	-	TGACAG	MEIS/PREP	-	39	Y
1	88833975	88834081	CCATCAATCA	PBX-HOX	-	CTGTCA	MEIS/PREP	+	91	Y
1	88842697	88842804	CAATACATCA	PBX-HOX	-	CTGTCA	MEIS/PREP	+	92	Y
1	88927054	88927099	TGATCCATGA	PBX-HOX	+	TGACAG	MEIS/PREP	-	30	Y
1	89430571	89430659	CTGTCA	MEIS/PREP	+	TGATGGATGG	PBX-HOX	+	73	Y
1	90729322	90729387	CCATAAATCA	PBX-HOX	-	TGACAG	MEIS/PREP	-	50	Y
1	90945986	90946013	TAATAAATCA	PBX-HOX	-	TGACAG	MEIS/PREP	-	12	Y
1	91298737	91298827	CTGTCA	MEIS/PREP	+	CAATACATCA	PBX-HOX	-	75	Y
1	91298818	91298843	CAATACATCA	PBX-HOX	-	CTGTCA	MEIS/PREP	+	10	Y
1	92196612	92196680	TGACAG	MEIS/PREP	-	TAATTAATCA	PBX-HOX	-	53	Y
1	92343954	92343972	CTGTCA	MEIS/PREP	+	CAATAAATCA	PBX-HOX	-	3	Y
1	92377997	92378043	CTGTCA	MEIS/PREP	+	TCATTAATCA	PBX-HOX	-	31	Y
1	92553642	92553715	TGATAGATTA	PBX-HOX	+	TGACAG	MEIS/PREP	-	58	Y
1	92819978	92820058	CTGTCA	MEIS/PREP	+	TAATATATCA	PBX-HOX	-	65	Y
1	95710089	95710189	TGATGGATTG	PBX-HOX	+	TGACAG	MEIS/PREP	-	85	Y
1	95767122	95767206	TGATAAATTG	PBX-HOX	+	CTGTCA	MEIS/PREP	+	69	Y
1	96582465	96582563	CAATGAATCA	PBX-HOX	-	TGACAG	MEIS/PREP	-	83	Y
1	96595667	96595754	CAATACATCA	PBX-HOX	-	TGACAG	MEIS/PREP	-	72	Y
1	96882517	96882597	CTGTCA	MEIS/PREP	+	TCATCAATCA	PBX-HOX	-	65	Y
1	97068818	97068912	TGATGAATTA	PBX-HOX	+	TGACAG	MEIS/PREP	-	79	Y
1	97144599	97144671	TCATGAATCA	PBX-HOX	-	CTGTCA	MEIS/PREP	+	57	Y
1	97772740	97772772	TGACAG	MEIS/PREP	-	TGATAAATTA	PBX-HOX	+	17	Y
1	98186116	98186153	CTGTCA	MEIS/PREP	+	TGATTTATTA	PBX-HOX	+	22	Y
1	98371113	98371184	CTGTCA	MEIS/PREP	+	TGATTGATGA	PBX-HOX	+	56	Y
1	98623369	98623420	TCATGTATCA	PBX-HOX	-	TGACAG	MEIS/PREP	-	36	Y
1	98682712	98682775	CTGTCA	MEIS/PREP	+	TCATATATCA	PBX-HOX	-	48	Y
1	98686341	98686404	CTGTCA	MEIS/PREP	+	CAATGCATCA	PBX-HOX	-	48	Y
1	99349492	99349602	CTGTCA	MEIS/PREP	+	CAATGAATCA	PBX-HOX	-	95	Y
1	99476542	99476651	TGATAAATGA	PBX-HOX	+	TGACAG	MEIS/PREP	-	94	Y
1	100111784	100111828	CTGTCA	MEIS/PREP	+	TGATTTATGG	PBX-HOX	+	29	Y
1	100155114	100155162	TGACAG	MEIS/PREP	-	TGATTGATGA	PBX-HOX	+	33	Y
1	101275658	101275740	TGATTGATGA	PBX-HOX	+	CTGTCA	MEIS/PREP	+	67	Y
1	101897636	101897684	CAATGCATCA	PBX-HOX	-	CTGTCA	MEIS/PREP	+	33	Y
1	102394629	102394659	CTGTCA	MEIS/PREP	+	TGATAAATGG	PBX-HOX	+	15	Y
1	103343636	103343699	TCATTGATCA	PBX-HOX	-	TGACAG	MEIS/PREP	-	48	Y
1	104443619	104443715	CAATTTATCA	PBX-HOX	-	TGACAG	MEIS/PREP	-	81	Y
1	106054037	106054148	TGACAG	MEIS/PREP	-	CAATGGATCA	PBX-HOX	-	96	Y
1	106054139	106054238	CAATGGATCA	PBX-HOX	-	CTGTCA	MEIS/PREP	+	84	Y
1	106618181	106618272	TGACAG	MEIS/PREP	-	TAATAAATCA	PBX-HOX	-	76	Y
1	107492641	107492666	TGACAG	MEIS/PREP	-	TAATTTATCA	PBX-HOX	-	10	Y
1	107585505	107585573	CTGTCA	MEIS/PREP	+	TAATGGATCA	PBX-HOX	-	53	Y
1	108003247	108003345	TGACAG	MEIS/PREP	-	CCATCCATCA	PBX-HOX	-	83	Y
1	108165341	108165379	CAATTTATCA	PBX-HOX	-	CTGTCA	MEIS/PREP	+	23	Y
1	108584266	108584294	TGACAG	MEIS/PREP	-	CCATTAATCA	PBX-HOX	-	13	Y
1	109106430	109106473	TGACAG	MEIS/PREP	-	CAATGGATCA	PBX-HOX	-	28	Y
1	109573862	109573884	TGACAG	MEIS/PREP	-	CAATTTATCA	PBX-HOX	-	7	Y
1	109593135	109593152	TGACAG	MEIS/PREP	-	TGATTCATGG	PBX-HOX	+	2	Y
1	110025612	110025711	TGACAG	MEIS/PREP	-	TGATGGATGG	PBX-HOX	+	84	Y
1	110713962	110714023	CTGTCA	MEIS/PREP	+	TAATTTATCA	PBX-HOX	-	46	Y
1	111660614	111660675	TAATCTATCA	PBX-HOX	-	CTGTCA	MEIS/PREP	+	46	Y
1	112292514	112292583	TGACAG	MEIS/PREP	-	TAATAAATCA	PBX-HOX	-	54	Y
1	112696140	112696206	TGATGAATGG	PBX-HOX	+	CTGTCA	MEIS/PREP	+	51	Y
1	113783193	113783222	TGATAGATGA	PBX-HOX	+	CTGTCA	MEIS/PREP	+	14	Y
1	114185384	114185476	TGATTCATGG	PBX-HOX	+	TGACAG	MEIS/PREP	-	77	Y
1	114519823	114519884	TGACAG	MEIS/PREP	-	TGATAGATGG	PBX-HOX	+	46	Y
1	115005750	115005776	TGACAG	MEIS/PREP	-	CAATCTATCA	PBX-HOX	-	11	Y
1	115726973	115726989	TGACAG	MEIS/PREP	-	TGATTTATGA	PBX-HOX	+	1	Y
1	115879549	115879599	CAATTAATCA	PBX-HOX	-	TGACAG	MEIS/PREP	-	35	Y
1	117119430	117119520	TGATCCATGG	PBX-HOX	+	CTGTCA	MEIS/PREP	+	75	Y
1	118040546	118040615	TAATTTATCA	PBX-HOX	-	CTGTCA	MEIS/PREP	+	54	Y
1	118167217	118167247	CTGTCA	MEIS/PREP	+	TCATTCATCA	PBX-HOX	-	15	Y
1	118832885	118832966	CTGTCA	MEIS/PREP	+	TCATAGATCA	PBX-HOX	-	66	Y
1	119803333	119803441	CCATCCATCA	PBX-HOX	-	CTGTCA	MEIS/PREP	+	93	Y
1	120568521	120568630	TGATTAATGA	PBX-HOX	+	TGACAG	MEIS/PREP	-	94	Y
1	120822071	120822136	TCATTAATCA	PBX-HOX	-	TGACAG	MEIS/PREP	-	50	Y
1	143929967	143930032	CTGTCA	MEIS/PREP	+	TGATTAATGA	PBX-HOX	+	50	Y
1	143940428	143940487	CAATCAATCA	PBX-HOX	-	TGACAG	MEIS/PREP	-	44	Y
1	145252773	145252882	CTGTCA	MEIS/PREP	+	TCATTAATCA	PBX-HOX	-	94	Y
1	150239591	150239701	CTGTCA	MEIS/PREP	+	CAATAAATCA	PBX-HOX	-	95	Y
1	151752487	151752507	CTGTCA	MEIS/PREP	+	TGATGGATTG	PBX-HOX	+	5	Y
1	152497930	152497946	TGATTGATTG	PBX-HOX	+	TGACAG	MEIS/PREP	-	1	Y
1	153610989	153611009	CTGTCA	MEIS/PREP	+	TGATGGATGA	PBX-HOX	+	5	Y
1	153671125	153671198	TGACAG	MEIS/PREP	-	TCATTTATCA	PBX-HOX	-	58	Y
1	153984829	153984852	TGATGCATTG	PBX-HOX	+	CTGTCA	MEIS/PREP	+	8	Y
1	154303969	154304053	TGATCAATGG	PBX-HOX	+	TGACAG	MEIS/PREP	-	69	Y
1	154396166	154396206	TGACAG	MEIS/PREP	-	TAATTAATCA	PBX-HOX	-	25	Y
1	156264243	156264345	CAATGAATCA	PBX-HOX	-	CTGTCA	MEIS/PREP	+	87	Y
1	158028577	158028637	TGACAG	MEIS/PREP	-	TCATCCATCA	PBX-HOX	-	45	Y
1	158036704	158036750	CCATCCATCA	PBX-HOX	-	CTGTCA	MEIS/PREP	+	31	Y
1	158425936	158425959	TGATTGATTA	PBX-HOX	+	CTGTCA	MEIS/PREP	+	8	Y
1	159766172	159766214	TGACAG	MEIS/PREP	-	CAATTTATCA	PBX-HOX	-	27	Y
1	160865586	160865603	TGATTAATGA	PBX-HOX	+	TGACAG	MEIS/PREP	-	2	Y
1	161928242	161928287	TGATCAATGG	PBX-HOX	+	CTGTCA	MEIS/PREP	+	30	Y
1	162248973	162249037	TCATAAATCA	PBX-HOX	-	CTGTCA	MEIS/PREP	+	49	Y
1	162306893	162306968	CTGTCA	MEIS/PREP	+	TAATGCATCA	PBX-HOX	-	60	Y
1	162756313	162756330	CTGTCA	MEIS/PREP	+	TGATAAATTG	PBX-HOX	+	2	Y
1	163360323	163360363	TGACAG	MEIS/PREP	-	TGATCCATTG	PBX-HOX	+	25	Y
1	164198286	164198359	TGACAG	MEIS/PREP	-	CCATAAATCA	PBX-HOX	-	58	Y
1	164229818	164229913	TGATTGATGA	PBX-HOX	+	TGACAG	MEIS/PREP	-	80	Y
1	164303771	164303833	CTGTCA	MEIS/PREP	+	TAATCAATCA	PBX-HOX	-	47	Y
1	164612395	164612497	TCATCCATCA	PBX-HOX	-	TGACAG	MEIS/PREP	-	87	Y
1	165086823	165086855	CTGTCA	MEIS/PREP	+	TGATTAATTA	PBX-HOX	+	17	Y
1	165513782	165513817	CTGTCA	MEIS/PREP	+	TGATGGATTA	PBX-HOX	+	20	Y
1	165757167	165757201	CTGTCA	MEIS/PREP	+	TGATACATTG	PBX-HOX	+	19	Y
1	166884347	166884362	CTGTCA	MEIS/PREP	+	CAATAGATCA	PBX-HOX	-	0	Y
1	166942284	166942341	TGACAG	MEIS/PREP	-	TGATCAATGG	PBX-HOX	+	42	Y
1	166942332	166942395	TGATCAATGG	PBX-HOX	+	TGACAG	MEIS/PREP	-	48	Y
1	167435165	167435201	TGATGCATGG	PBX-HOX	+	TGACAG	MEIS/PREP	-	21	Y
1	168393617	168393700	CCATGAATCA	PBX-HOX	-	TGACAG	MEIS/PREP	-	68	Y
1	169771784	169771821	TGATGTATGA	PBX-HOX	+	CTGTCA	MEIS/PREP	+	22	Y
1	169903502	169903548	TGATTGATGA	PBX-HOX	+	TGACAG	MEIS/PREP	-	31	Y
1	170144761	170144809	TGATGTATTG	PBX-HOX	+	CTGTCA	MEIS/PREP	+	33	Y
1	170390127	170390159	TGACAG	MEIS/PREP	-	TCATAAATCA	PBX-HOX	-	17	Y
1	170706084	170706137	CAATCAATCA	PBX-HOX	-	CTGTCA	MEIS/PREP	+	38	Y
1	171781023	171781065	TAATATATCA	PBX-HOX	-	TGACAG	MEIS/PREP	-	27	Y
1	173900360	173900389	TAATTTATCA	PBX-HOX	-	TGACAG	MEIS/PREP	-	14	Y
1	174324862	174324951	TGATTAATGA	PBX-HOX	+	TGACAG	MEIS/PREP	-	74	Y
1	174324946	174325029	TGACAG	MEIS/PREP	-	TAATAAATCA	PBX-HOX	-	68	Y
1	174325020	174325044	TAATAAATCA	PBX-HOX	-	TGACAG	MEIS/PREP	-	9	Y
1	174419716	174419804	TGACAG	MEIS/PREP	-	TGATAAATTG	PBX-HOX	+	73	Y
1	175538679	175538749	CCATATATCA	PBX-HOX	-	CTGTCA	MEIS/PREP	+	55	Y
1	175691426	175691490	TCATGAATCA	PBX-HOX	-	TGACAG	MEIS/PREP	-	49	Y
1	176505197	176505232	CAATTCATCA	PBX-HOX	-	CTGTCA	MEIS/PREP	+	20	Y
1	176945209	176945278	TGATGAATTA	PBX-HOX	+	CTGTCA	MEIS/PREP	+	54	Y
1	177008258	177008285	CTGTCA	MEIS/PREP	+	CAATCAATCA	PBX-HOX	-	12	Y
1	177052327	177052349	TGACAG	MEIS/PREP	-	CCATGGATCA	PBX-HOX	-	7	Y
1	177612254	177612296	CTGTCA	MEIS/PREP	+	TGATGTATTG	PBX-HOX	+	27	Y
1	177889576	177889620	CTGTCA	MEIS/PREP	+	CAATTTATCA	PBX-HOX	-	29	Y
1	177939097	177939202	CTGTCA	MEIS/PREP	+	TGATTCATTA	PBX-HOX	+	90	Y
1	178040196	178040298	TGACAG	MEIS/PREP	-	CCATTAATCA	PBX-HOX	-	87	Y
1	178659723	178659807	TGATGGATGG	PBX-HOX	+	TGACAG	MEIS/PREP	-	69	Y
1	179016977	179017018	TGATTTATTG	PBX-HOX	+	CTGTCA	MEIS/PREP	+	26	Y
1	179965852	179965910	CTGTCA	MEIS/PREP	+	TGATGCATTG	PBX-HOX	+	43	Y
1	182614964	182614993	CTGTCA	MEIS/PREP	+	TGATGTATGA	PBX-HOX	+	14	Y
1	183274035	183274065	TGATTTATGA	PBX-HOX	+	CTGTCA	MEIS/PREP	+	15	Y
1	185071189	185071275	TGATTAATTG	PBX-HOX	+	CTGTCA	MEIS/PREP	+	71	Y
1	185875445	185875496	TGACAG	MEIS/PREP	-	TGATACATGG	PBX-HOX	+	36	Y
1	187279299	187279377	TGACAG	MEIS/PREP	-	TGATTTATTA	PBX-HOX	+	63	Y
1	187429003	187429061	TGACAG	MEIS/PREP	-	TAATAAATCA	PBX-HOX	-	43	Y
1	187832252	187832328	TGATTCATGA	PBX-HOX	+	TGACAG	MEIS/PREP	-	61	Y
1	187934485	187934582	CTGTCA	MEIS/PREP	+	TAATCCATCA	PBX-HOX	-	82	Y
1	188519999	188520025	CTGTCA	MEIS/PREP	+	CCATTTATCA	PBX-HOX	-	11	Y
1	188836846	188836957	CTGTCA	MEIS/PREP	+	TGATAGATTA	PBX-HOX	+	96	Y
1	189804052	189804164	TGATAAATGA	PBX-HOX	+	TGACAG	MEIS/PREP	-	97	Y
1	189940128	189940242	TGATAAATTA	PBX-HOX	+	TGACAG	MEIS/PREP	-	99	Y
1	191309036	191309133	CAATAGATCA	PBX-HOX	-	TGACAG	MEIS/PREP	-	82	Y
1	191511397	191511472	CTGTCA	MEIS/PREP	+	TGATTAATTG	PBX-HOX	+	60	Y
1	191769028	191769048	TGACAG	MEIS/PREP	-	TGATTGATTA	PBX-HOX	+	5	Y
1	192237985	192238094	TGATTCATTG	PBX-HOX	+	CTGTCA	MEIS/PREP	+	94	Y
1	192315744	192315848	TGATTTATGA	PBX-HOX	+	TGACAG	MEIS/PREP	-	89	Y
1	192993011	192993031	TCATATATCA	PBX-HOX	-	CTGTCA	MEIS/PREP	+	5	Y
1	193371381	193371423	TGATGCATTA	PBX-HOX	+	CTGTCA	MEIS/PREP	+	27	Y
1	193656502	193656528	TAATCAATCA	PBX-HOX	-	CTGTCA	MEIS/PREP	+	11	Y
1	193656523	193656634	CTGTCA	MEIS/PREP	+	TGATTGATTA	PBX-HOX	+	96	Y
1	193656625	193656681	TGATTGATTA	PBX-HOX	+	CTGTCA	MEIS/PREP	+	41	Y
1	193656676	193656784	CTGTCA	MEIS/PREP	+	TGATACATGA	PBX-HOX	+	93	Y
1	193862917	193862997	CTGTCA	MEIS/PREP	+	TGATTTATGG	PBX-HOX	+	65	Y
1	195372979	195373062	TGATAAATTA	PBX-HOX	+	TGACAG	MEIS/PREP	-	68	Y
1	197124622	197124671	CTGTCA	MEIS/PREP	+	TGATATATGA	PBX-HOX	+	34	Y
1	197290573	197290663	TGACAG	MEIS/PREP	-	CAATGAATCA	PBX-HOX	-	75	Y
1	198064088	198064144	TGATAAATGG	PBX-HOX	+	CTGTCA	MEIS/PREP	+	41	Y
1	198111390	198111408	CTGTCA	MEIS/PREP	+	TGATGAATGG	PBX-HOX	+	3	Y
1	198288934	198288961	TGATAAATTG	PBX-HOX	+	CTGTCA	MEIS/PREP	+	12	Y
1	199257938	199257963	CTGTCA	MEIS/PREP	+	TGATTTATTA	PBX-HOX	+	10	Y
1	199451740	199451757	TGACAG	MEIS/PREP	-	TGATTCATGA	PBX-HOX	+	2	Y
1	199924633	199924729	TGATAAATTA	PBX-HOX	+	TGACAG	MEIS/PREP	-	81	Y
1	200120430	200120470	CCATCTATCA	PBX-HOX	-	CTGTCA	MEIS/PREP	+	25	Y
1	200298658	200298702	TGATCTATGG	PBX-HOX	+	TGACAG	MEIS/PREP	-	29	Y
1	200381707	200381765	CTGTCA	MEIS/PREP	+	CCATATATCA	PBX-HOX	-	43	Y
1	201562386	201562412	TCATCTATCA	PBX-HOX	-	CTGTCA	MEIS/PREP	+	11	Y
1	202096996	202097100	CTGTCA	MEIS/PREP	+	TCATGCATCA	PBX-HOX	-	89	Y
1	202234024	202234118	TGACAG	MEIS/PREP	-	TGATCTATTG	PBX-HOX	+	79	Y
1	202234109	202234130	TGATCTATTG	PBX-HOX	+	TGACAG	MEIS/PREP	-	6	Y
1	202659148	202659184	TGATCCATTA	PBX-HOX	+	CTGTCA	MEIS/PREP	+	21	Y
1	203058966	203058990	CAATCCATCA	PBX-HOX	-	TGACAG	MEIS/PREP	-	9	Y
1	203485494	203485584	TGACAG	MEIS/PREP	-	TGATGGATGA	PBX-HOX	+	75	Y
1	204571451	204571466	TCATACATCA	PBX-HOX	-	CTGTCA	MEIS/PREP	+	0	Y
1	204936798	204936874	CTGTCA	MEIS/PREP	+	TGATTGATTG	PBX-HOX	+	61	Y
1	205201004	205201031	TGACAG	MEIS/PREP	-	TGATGAATTA	PBX-HOX	+	12	Y
1	206111120	206111179	CTGTCA	MEIS/PREP	+	TGATTGATTG	PBX-HOX	+	44	Y
1	206121560	206121625	TCATTAATCA	PBX-HOX	-	TGACAG	MEIS/PREP	-	50	Y
1	206589992	206590092	CTGTCA	MEIS/PREP	+	TGATTAATGG	PBX-HOX	+	85	Y
1	206827427	206827455	TGATAAATGG	PBX-HOX	+	TGACAG	MEIS/PREP	-	13	Y
1	208201038	208201079	TGACAG	MEIS/PREP	-	TGATTCATTA	PBX-HOX	+	26	Y
1	208210026	208210118	CTGTCA	MEIS/PREP	+	TGATAAATGA	PBX-HOX	+	77	Y
1	208315615	208315714	TGACAG	MEIS/PREP	-	TGATCAATGG	PBX-HOX	+	84	Y
1	208508864	208508928	TGATGAATGG	PBX-HOX	+	CTGTCA	MEIS/PREP	+	49	Y
1	208701652	208701709	TGACAG	MEIS/PREP	-	TGATTCATTA	PBX-HOX	+	42	Y
1	209101849	209101903	TGATGGATGA	PBX-HOX	+	CTGTCA	MEIS/PREP	+	39	Y
1	209197069	209197093	CTGTCA	MEIS/PREP	+	TGATTAATTA	PBX-HOX	+	9	Y
1	213293517	213293578	CTGTCA	MEIS/PREP	+	TGATCCATGA	PBX-HOX	+	46	Y
1	213759751	213759804	CTGTCA	MEIS/PREP	+	TCATAAATCA	PBX-HOX	-	38	Y
1	213853847	213853866	CTGTCA	MEIS/PREP	+	TGATCAATGA	PBX-HOX	+	4	Y
1	214794757	214794833	TGACAG	MEIS/PREP	-	TGATATATTG	PBX-HOX	+	61	Y
1	214794824	214794846	TGATATATTG	PBX-HOX	+	CTGTCA	MEIS/PREP	+	7	Y
1	215953091	215953145	TCATATATCA	PBX-HOX	-	TGACAG	MEIS/PREP	-	39	Y
1	215965771	215965836	TGATAAATTG	PBX-HOX	+	TGACAG	MEIS/PREP	-	50	Y
1	216136546	216136635	TGATGAATTA	PBX-HOX	+	TGACAG	MEIS/PREP	-	74	Y
1	216317111	216317146	TGATAGATGA	PBX-HOX	+	CTGTCA	MEIS/PREP	+	20	Y
1	216739614	216739725	TGACAG	MEIS/PREP	-	TGATTTATTA	PBX-HOX	+	96	Y
1	216852076	216852131	TGACAG	MEIS/PREP	-	TGATTTATGG	PBX-HOX	+	40	Y
1	216890785	216890838	CTGTCA	MEIS/PREP	+	TGATAGATTG	PBX-HOX	+	38	Y
1	216950420	216950498	TGATCCATGG	PBX-HOX	+	TGACAG	MEIS/PREP	-	63	Y
1	217030233	217030282	CAATACATCA	PBX-HOX	-	TGACAG	MEIS/PREP	-	34	Y
1	217124679	217124793	TAATAAATCA	PBX-HOX	-	CTGTCA	MEIS/PREP	+	99	Y
1	217126408	217126440	TGATGAATTG	PBX-HOX	+	TGACAG	MEIS/PREP	-	17	Y
1	217578719	217578765	TGATTAATTA	PBX-HOX	+	CTGTCA	MEIS/PREP	+	31	Y
1	218118086	218118139	CAATCAATCA	PBX-HOX	-	TGACAG	MEIS/PREP	-	38	Y
1	218333355	218333412	CTGTCA	MEIS/PREP	+	TAATAAATCA	PBX-HOX	-	42	Y
1	218352910	218352976	TCATCAATCA	PBX-HOX	-	CTGTCA	MEIS/PREP	+	51	Y
1	218352971	218353041	CTGTCA	MEIS/PREP	+	TCATCCATCA	PBX-HOX	-	55	Y
1	218794173	218794194	CTGTCA	MEIS/PREP	+	TGATTAATGA	PBX-HOX	+	6	Y
1	219366466	219366552	TGACAG	MEIS/PREP	-	TGATTGATGA	PBX-HOX	+	71	Y
1	219538991	219539087	TGACAG	MEIS/PREP	-	TGATATATGG	PBX-HOX	+	81	Y
1	219680148	219680195	CCATACATCA	PBX-HOX	-	CTGTCA	MEIS/PREP	+	32	Y
1	219761652	219761714	CTGTCA	MEIS/PREP	+	TAATGGATCA	PBX-HOX	-	47	Y
1	220836332	220836444	CTGTCA	MEIS/PREP	+	CAATGCATCA	PBX-HOX	-	97	Y
1	221079511	221079572	TGACAG	MEIS/PREP	-	TGATAAATGA	PBX-HOX	+	46	Y
1	221346343	221346393	TCATAAATCA	PBX-HOX	-	TGACAG	MEIS/PREP	-	35	Y
1	221983724	221983753	TCATAGATCA	PBX-HOX	-	CTGTCA	MEIS/PREP	+	14	Y
1	222161359	222161415	CTGTCA	MEIS/PREP	+	TGATTCATGG	PBX-HOX	+	41	Y
1	222161406	222161440	TGATTCATGG	PBX-HOX	+	CTGTCA	MEIS/PREP	+	19	Y
1	223007007	223007070	TGATGTATGA	PBX-HOX	+	TGACAG	MEIS/PREP	-	48	Y
1	223107228	223107332	CTGTCA	MEIS/PREP	+	TGATATATGG	PBX-HOX	+	89	Y
1	224618681	224618790	CTGTCA	MEIS/PREP	+	TAATGTATCA	PBX-HOX	-	94	Y
1	225883974	225884048	TGACAG	MEIS/PREP	-	TGATAAATGA	PBX-HOX	+	59	Y
1	228466878	228466917	CAATCCATCA	PBX-HOX	-	TGACAG	MEIS/PREP	-	24	Y
1	228511101	228511182	TGACAG	MEIS/PREP	-	TGATTAATGA	PBX-HOX	+	66	Y
1	229366165	229366254	TGATTTATGG	PBX-HOX	+	TGACAG	MEIS/PREP	-	74	Y
1	229652316	229652399	TGACAG	MEIS/PREP	-	TCATGTATCA	PBX-HOX	-	68	Y
1	230059700	230059726	TGATAAATTA	PBX-HOX	+	TGACAG	MEIS/PREP	-	11	Y
1	232008458	232008557	TGACAG	MEIS/PREP	-	TGATCTATTG	PBX-HOX	+	84	Y
1	232054853	232054928	TGATGGATGA	PBX-HOX	+	TGACAG	MEIS/PREP	-	60	Y
1	232598153	232598196	TGACAG	MEIS/PREP	-	TCATGTATCA	PBX-HOX	-	28	Y
1	234624795	234624857	TGACAG	MEIS/PREP	-	TGATGAATTG	PBX-HOX	+	47	Y
1	234741449	234741531	CTGTCA	MEIS/PREP	+	TGATTTATTG	PBX-HOX	+	67	Y
1	234855369	234855450	CTGTCA	MEIS/PREP	+	TAATGGATCA	PBX-HOX	-	66	Y
1	236343263	236343322	CTGTCA	MEIS/PREP	+	CAATGTATCA	PBX-HOX	-	44	Y
1	236737519	236737565	TGACAG	MEIS/PREP	-	CAATAAATCA	PBX-HOX	-	31	Y
1	237018172	237018225	CTGTCA	MEIS/PREP	+	CAATTCATCA	PBX-HOX	-	38	Y
1	237018216	237018291	CAATTCATCA	PBX-HOX	-	CTGTCA	MEIS/PREP	+	60	Y
1	237050362	237050458	TGACAG	MEIS/PREP	-	TAATGTATCA	PBX-HOX	-	81	Y
1	237216640	237216655	TGATTGATGG	PBX-HOX	+	CTGTCA	MEIS/PREP	+	0	Y
1	238386319	238386374	TCATGTATCA	PBX-HOX	-	TGACAG	MEIS/PREP	-	40	Y
1	239405335	239405389	TGATTAATTA	PBX-HOX	+	TGACAG	MEIS/PREP	-	39	Y
1	240042802	240042858	CTGTCA	MEIS/PREP	+	CCATGAATCA	PBX-HOX	-	41	Y
1	240239788	240239870	TGACAG	MEIS/PREP	-	TGATGAATTA	PBX-HOX	+	67	Y
1	240379761	240379814	TAATCTATCA	PBX-HOX	-	TGACAG	MEIS/PREP	-	38	Y
1	240994181	240994255	CTGTCA	MEIS/PREP	+	TGATTAATGA	PBX-HOX	+	59	Y
1	241290132	241290201	TGACAG	MEIS/PREP	-	TAATATATCA	PBX-HOX	-	54	Y
1	241498803	241498879	CAATGTATCA	PBX-HOX	-	CTGTCA	MEIS/PREP	+	61	Y
1	241663755	241663784	CTGTCA	MEIS/PREP	+	TCATTCATCA	PBX-HOX	-	14	Y
1	241901715	241901765	TGACAG	MEIS/PREP	-	TGATATATGA	PBX-HOX	+	35	Y
1	242035339	242035422	CTGTCA	MEIS/PREP	+	CAATAAATCA	PBX-HOX	-	68	Y
1	242277229	242277267	TGACAG	MEIS/PREP	-	TCATCTATCA	PBX-HOX	-	23	Y
1	242364554	242364618	TGACAG	MEIS/PREP	-	TGATTTATGG	PBX-HOX	+	49	Y
1	242694669	242694715	CTGTCA	MEIS/PREP	+	TGATAGATTG	PBX-HOX	+	31	Y
1	242858239	242858288	TGATAGATTA	PBX-HOX	+	CTGTCA	MEIS/PREP	+	34	Y
1	242946683	242946715	TAATTCATCA	PBX-HOX	-	TGACAG	MEIS/PREP	-	17	Y
1	243327776	243327821	TGACAG	MEIS/PREP	-	CAATAAATCA	PBX-HOX	-	30	Y
1	243612656	243612699	TGATACATTA	PBX-HOX	+	TGACAG	MEIS/PREP	-	28	Y
1	243639322	243639416	CTGTCA	MEIS/PREP	+	TGATTTATTG	PBX-HOX	+	79	Y
1	244213198	244213254	CTGTCA	MEIS/PREP	+	TGATATATTG	PBX-HOX	+	41	Y
1	244313532	244313562	TGACAG	MEIS/PREP	-	TCATCCATCA	PBX-HOX	-	15	Y
1	244872210	244872315	CTGTCA	MEIS/PREP	+	TGATTTATTA	PBX-HOX	+	90	Y
1	245337412	245337440	TGATTTATTA	PBX-HOX	+	TGACAG	MEIS/PREP	-	13	Y
1	245745560	245745634	CTGTCA	MEIS/PREP	+	CAATGTATCA	PBX-HOX	-	59	Y
1	246358775	246358792	TAATACATCA	PBX-HOX	-	CTGTCA	MEIS/PREP	+	2	Y
1	246618968	246619058	TGATAAATTG	PBX-HOX	+	TGACAG	MEIS/PREP	-	75	Y
2	2945221	2945251	TGATTTATTA	PBX-HOX	+	TGACAG	MEIS/PREP	-	15	Y
2	4114223	4114289	TGATCAATGA	PBX-HOX	+	CTGTCA	MEIS/PREP	+	51	Y
2	5198214	5198273	CTGTCA	MEIS/PREP	+	TGATAAATTG	PBX-HOX	+	44	Y
2	5404832	5404915	TGACAG	MEIS/PREP	-	TAATTAATCA	PBX-HOX	-	68	Y
2	5840580	5840636	TAATTTATCA	PBX-HOX	-	CTGTCA	MEIS/PREP	+	41	Y
2	8370868	8370962	TGACAG	MEIS/PREP	-	TGATAAATGA	PBX-HOX	+	79	Y
2	11401271	11401299	TGACAG	MEIS/PREP	-	TCATAAATCA	PBX-HOX	-	13	Y
2	14909754	14909784	TGACAG	MEIS/PREP	-	TGATGAATTG	PBX-HOX	+	15	Y
2	15191881	15191923	CTGTCA	MEIS/PREP	+	TGATAGATGG	PBX-HOX	+	27	Y
2	15512763	15512802	TGACAG	MEIS/PREP	-	CAATATATCA	PBX-HOX	-	24	Y
2	15512793	15512818	CAATATATCA	PBX-HOX	-	CTGTCA	MEIS/PREP	+	10	Y
2	15542497	15542530	CTGTCA	MEIS/PREP	+	CAATTAATCA	PBX-HOX	-	18	Y
2	15906642	15906727	TGACAG	MEIS/PREP	-	CCATAAATCA	PBX-HOX	-	70	Y
2	15920415	15920449	CTGTCA	MEIS/PREP	+	TAATGCATCA	PBX-HOX	-	19	Y
2	16719275	16719372	CTGTCA	MEIS/PREP	+	TAATCCATCA	PBX-HOX	-	82	Y
2	17657577	17657646	TAATGCATCA	PBX-HOX	-	TGACAG	MEIS/PREP	-	54	Y
2	18661277	18661342	TGATTTATTG	PBX-HOX	+	CTGTCA	MEIS/PREP	+	50	Y
2	18973738	18973794	TCATTTATCA	PBX-HOX	-	CTGTCA	MEIS/PREP	+	41	Y
2	19020063	19020151	TAATTAATCA	PBX-HOX	-	TGACAG	MEIS/PREP	-	73	Y
2	19471529	19471594	CTGTCA	MEIS/PREP	+	TGATTGATTG	PBX-HOX	+	50	Y
2	19514510	19514539	TGATTCATTA	PBX-HOX	+	CTGTCA	MEIS/PREP	+	14	Y
2	19690414	19690429	TGACAG	MEIS/PREP	-	TGATGTATTA	PBX-HOX	+	0	Y
2	19874151	19874225	TGACAG	MEIS/PREP	-	TGATTAATTA	PBX-HOX	+	59	Y
2	19874216	19874254	TGATTAATTA	PBX-HOX	+	TGACAG	MEIS/PREP	-	23	Y
2	21060906	21060942	TGACAG	MEIS/PREP	-	TAATCGATCA	PBX-HOX	-	21	Y
2	21119137	21119186	TCATCAATCA	PBX-HOX	-	CTGTCA	MEIS/PREP	+	34	Y
2	21119181	21119227	CTGTCA	MEIS/PREP	+	TCATTAATCA	PBX-HOX	-	31	Y
2	21516530	21516614	CCATATATCA	PBX-HOX	-	TGACAG	MEIS/PREP	-	69	Y
2	21576630	21576670	TCATTAATCA	PBX-HOX	-	CTGTCA	MEIS/PREP	+	25	Y
2	21576801	21576856	CTGTCA	MEIS/PREP	+	CAATGAATCA	PBX-HOX	-	40	Y
2	21769452	21769554	TCATATATCA	PBX-HOX	-	TGACAG	MEIS/PREP	-	87	Y
2	21775240	21775262	CTGTCA	MEIS/PREP	+	TCATTTATCA	PBX-HOX	-	7	Y
2	21994430	21994475	TGATCCATGA	PBX-HOX	+	TGACAG	MEIS/PREP	-	30	Y
2	22332161	22332223	CTGTCA	MEIS/PREP	+	TGATAAATTA	PBX-HOX	+	47	Y
2	22422955	22423012	TGATTTATGA	PBX-HOX	+	CTGTCA	MEIS/PREP	+	42	Y
2	22657880	22657908	TAATTCATCA	PBX-HOX	-	TGACAG	MEIS/PREP	-	13	Y
2	23102242	23102354	TCATCTATCA	PBX-HOX	-	TGACAG	MEIS/PREP	-	97	Y
2	23362510	23362533	TAATTCATCA	PBX-HOX	-	CTGTCA	MEIS/PREP	+	8	Y
2	23506644	23506709	CCATTCATCA	PBX-HOX	-	TGACAG	MEIS/PREP	-	50	Y
2	25851040	25851086	CTGTCA	MEIS/PREP	+	TGATAGATTG	PBX-HOX	+	31	Y
2	25851077	25851154	TGATAGATTG	PBX-HOX	+	TGACAG	MEIS/PREP	-	62	Y
2	26745912	26745928	CTGTCA	MEIS/PREP	+	TAATTCATCA	PBX-HOX	-	1	Y
2	28178062	28178129	CTGTCA	MEIS/PREP	+	TCATCCATCA	PBX-HOX	-	52	Y
2	29329916	29329959	CTGTCA	MEIS/PREP	+	TGATCCATTG	PBX-HOX	+	28	Y
2	29609969	29609987	CCATCAATCA	PBX-HOX	-	TGACAG	MEIS/PREP	-	3	Y
2	29718689	29718780	CTGTCA	MEIS/PREP	+	TGATAAATTA	PBX-HOX	+	76	Y
2	29746610	29746690	CAATCCATCA	PBX-HOX	-	CTGTCA	MEIS/PREP	+	65	Y
2	29755614	29755672	CTGTCA	MEIS/PREP	+	TGATACATTA	PBX-HOX	+	43	Y
2	29877592	29877700	TAATCAATCA	PBX-HOX	-	CTGTCA	MEIS/PREP	+	93	Y
2	30026418	30026487	CTGTCA	MEIS/PREP	+	CAATCCATCA	PBX-HOX	-	54	Y
2	30096024	30096095	TGACAG	MEIS/PREP	-	TGATTAATGA	PBX-HOX	+	56	Y
2	30115918	30115983	TGATTTATGG	PBX-HOX	+	TGACAG	MEIS/PREP	-	50	Y
2	30124608	30124695	TGATCTATGA	PBX-HOX	+	TGACAG	MEIS/PREP	-	72	Y
2	30650713	30650729	TGATACATTG	PBX-HOX	+	CTGTCA	MEIS/PREP	+	1	Y
2	30811957	30812055	TGATCCATTA	PBX-HOX	+	TGACAG	MEIS/PREP	-	83	Y
2	32693248	32693354	CTGTCA	MEIS/PREP	+	TGATTAATTA	PBX-HOX	+	91	Y
2	33590235	33590255	TGACAG	MEIS/PREP	-	TGATCCATTG	PBX-HOX	+	5	Y
2	33655683	33655790	TGATATATTG	PBX-HOX	+	TGACAG	MEIS/PREP	-	92	Y
2	33853682	33853753	TGACAG	MEIS/PREP	-	TGATGTATGA	PBX-HOX	+	56	Y
2	34286349	34286394	TAATCCATCA	PBX-HOX	-	CTGTCA	MEIS/PREP	+	30	Y
2	34628059	34628113	CTGTCA	MEIS/PREP	+	CAATCAATCA	PBX-HOX	-	39	Y
2	34671492	34671570	CTGTCA	MEIS/PREP	+	TAATGAATCA	PBX-HOX	-	63	Y
2	35589143	35589238	TGATTTATTA	PBX-HOX	+	CTGTCA	MEIS/PREP	+	80	Y
2	36528937	36529029	TGACAG	MEIS/PREP	-	CCATTTATCA	PBX-HOX	-	77	Y
2	36735386	36735415	TGACAG	MEIS/PREP	-	CCATAAATCA	PBX-HOX	-	14	Y
2	36776541	36776640	CAATCAATCA	PBX-HOX	-	TGACAG	MEIS/PREP	-	84	Y
2	37087968	37088016	TAATGTATCA	PBX-HOX	-	CTGTCA	MEIS/PREP	+	33	Y
2	37791698	37791715	TGACAG	MEIS/PREP	-	TGATGGATGA	PBX-HOX	+	2	Y
2	37791706	37791773	TGATGGATGA	PBX-HOX	+	TGACAG	MEIS/PREP	-	52	Y
2	38019679	38019744	TGATGAATGA	PBX-HOX	+	CTGTCA	MEIS/PREP	+	50	Y
2	39890612	39890631	CTGTCA	MEIS/PREP	+	CAATCCATCA	PBX-HOX	-	4	Y
2	40341069	40341151	TGACAG	MEIS/PREP	-	TAATTAATCA	PBX-HOX	-	67	Y
2	40370386	40370483	TCATCCATCA	PBX-HOX	-	TGACAG	MEIS/PREP	-	82	Y
2	40426901	40426925	TAATTGATCA	PBX-HOX	-	TGACAG	MEIS/PREP	-	9	Y
2	40485214	40485263	CTGTCA	MEIS/PREP	+	TAATTTATCA	PBX-HOX	-	34	Y
2	40519773	40519812	TGATCTATTA	PBX-HOX	+	CTGTCA	MEIS/PREP	+	24	Y
2	40680137	40680200	CAATAAATCA	PBX-HOX	-	TGACAG	MEIS/PREP	-	48	Y
2	41970641	41970713	TGACAG	MEIS/PREP	-	CCATAAATCA	PBX-HOX	-	57	Y
2	41990353	41990431	TCATTAATCA	PBX-HOX	-	CTGTCA	MEIS/PREP	+	63	Y
2	42124237	42124254	TGATCAATGA	PBX-HOX	+	TGACAG	MEIS/PREP	-	2	Y
2	42552990	42553066	CTGTCA	MEIS/PREP	+	TGATAGATGG	PBX-HOX	+	61	Y
2	44010476	44010555	TGACAG	MEIS/PREP	-	TAATTTATCA	PBX-HOX	-	64	Y
2	44167989	44168007	CTGTCA	MEIS/PREP	+	CCATGAATCA	PBX-HOX	-	3	Y
2	44261142	44261225	TGACAG	MEIS/PREP	-	TCATAGATCA	PBX-HOX	-	68	Y
2	44659653	44659763	CTGTCA	MEIS/PREP	+	TGATGAATTG	PBX-HOX	+	95	Y
2	44706832	44706892	CTGTCA	MEIS/PREP	+	TGATACATGA	PBX-HOX	+	45	Y
2	44865924	44865985	TGATTAATTG	PBX-HOX	+	TGACAG	MEIS/PREP	-	46	Y
2	44879064	44879167	CTGTCA	MEIS/PREP	+	TGATTAATGG	PBX-HOX	+	88	Y
2	44909545	44909657	TGACAG	MEIS/PREP	-	TAATCAATCA	PBX-HOX	-	97	Y
2	46893517	46893560	TGATGGATTA	PBX-HOX	+	CTGTCA	MEIS/PREP	+	28	Y
2	47045412	47045469	TCATTCATCA	PBX-HOX	-	TGACAG	MEIS/PREP	-	42	Y
2	47466476	47466517	TGACAG	MEIS/PREP	-	CAATTTATCA	PBX-HOX	-	26	Y
2	48065765	48065846	TAATCAATCA	PBX-HOX	-	TGACAG	MEIS/PREP	-	66	Y
2	48898917	48899016	CAATTAATCA	PBX-HOX	-	TGACAG	MEIS/PREP	-	84	Y
2	49018592	49018635	TAATAAATCA	PBX-HOX	-	TGACAG	MEIS/PREP	-	28	Y
2	49184190	49184219	CCATGTATCA	PBX-HOX	-	TGACAG	MEIS/PREP	-	14	Y
2	49393991	49394008	TGACAG	MEIS/PREP	-	TCATTGATCA	PBX-HOX	-	2	Y
2	50074492	50074530	CTGTCA	MEIS/PREP	+	TAATTGATCA	PBX-HOX	-	23	Y
2	50201232	50201278	TGACAG	MEIS/PREP	-	TGATAAATTG	PBX-HOX	+	31	Y
2	50201269	50201351	TGATAAATTG	PBX-HOX	+	CTGTCA	MEIS/PREP	+	67	Y
2	50386044	50386106	CTGTCA	MEIS/PREP	+	CCATTCATCA	PBX-HOX	-	47	Y
2	50951043	50951091	TCATATATCA	PBX-HOX	-	TGACAG	MEIS/PREP	-	33	Y
2	51068371	51068397	TGACAG	MEIS/PREP	-	CCATACATCA	PBX-HOX	-	11	Y
2	51118255	51118301	CTGTCA	MEIS/PREP	+	TGATTTATTG	PBX-HOX	+	31	Y
2	51813795	51813844	CTGTCA	MEIS/PREP	+	TGATGAATGA	PBX-HOX	+	34	Y
2	51967329	51967354	TAATGTATCA	PBX-HOX	-	CTGTCA	MEIS/PREP	+	10	Y
2	52505078	52505132	CTGTCA	MEIS/PREP	+	CAATTTATCA	PBX-HOX	-	39	Y
2	53605903	53605923	TAATATATCA	PBX-HOX	-	CTGTCA	MEIS/PREP	+	5	Y
2	53673032	53673090	TAATGAATCA	PBX-HOX	-	CTGTCA	MEIS/PREP	+	43	Y
2	53763335	53763383	CTGTCA	MEIS/PREP	+	CAATAGATCA	PBX-HOX	-	33	Y
2	53796969	53797017	TGATGGATTA	PBX-HOX	+	TGACAG	MEIS/PREP	-	33	Y
2	53956489	53956535	TCATAAATCA	PBX-HOX	-	CTGTCA	MEIS/PREP	+	31	Y
2	56127171	56127285	TGATTGATTA	PBX-HOX	+	CTGTCA	MEIS/PREP	+	99	Y
2	56276446	56276531	CTGTCA	MEIS/PREP	+	CCATACATCA	PBX-HOX	-	70	Y
2	56911611	56911693	TGACAG	MEIS/PREP	-	TGATCTATTG	PBX-HOX	+	67	Y
2	56911684	56911766	TGATCTATTG	PBX-HOX	+	TGACAG	MEIS/PREP	-	67	Y
2	57789717	57789751	TAATAAATCA	PBX-HOX	-	CTGTCA	MEIS/PREP	+	19	Y
2	57938118	57938146	TGACAG	MEIS/PREP	-	TGATGGATTG	PBX-HOX	+	13	Y
2	58125203	58125231	TGACAG	MEIS/PREP	-	TGATTTATTA	PBX-HOX	+	13	Y
2	58238577	58238656	CTGTCA	MEIS/PREP	+	TAATGAATCA	PBX-HOX	-	64	Y
2	58519052	58519123	TAATAGATCA	PBX-HOX	-	TGACAG	MEIS/PREP	-	56	Y
2	58820494	58820513	TCATATATCA	PBX-HOX	-	TGACAG	MEIS/PREP	-	4	Y
2	58835458	58835473	CAATGAATCA	PBX-HOX	-	CTGTCA	MEIS/PREP	+	0	Y
2	58948021	58948065	CCATTCATCA	PBX-HOX	-	TGACAG	MEIS/PREP	-	29	Y
2	58976221	58976306	CAATAAATCA	PBX-HOX	-	TGACAG	MEIS/PREP	-	70	Y
2	58999141	58999181	CTGTCA	MEIS/PREP	+	CCATTTATCA	PBX-HOX	-	25	Y
2	59137247	59137292	TGACAG	MEIS/PREP	-	TGATAGATTA	PBX-HOX	+	30	Y
2	59187274	59187331	TCATGGATCA	PBX-HOX	-	TGACAG	MEIS/PREP	-	42	Y
2	59947493	59947581	TGATGCATTG	PBX-HOX	+	TGACAG	MEIS/PREP	-	73	Y
2	60056522	60056565	CTGTCA	MEIS/PREP	+	TCATTTATCA	PBX-HOX	-	28	Y
2	60056556	60056620	TCATTTATCA	PBX-HOX	-	CTGTCA	MEIS/PREP	+	49	Y
2	60139355	60139385	TGATGAATTA	PBX-HOX	+	TGACAG	MEIS/PREP	-	15	Y
2	60352828	60352843	TGACAG	MEIS/PREP	-	TGATAAATTA	PBX-HOX	+	0	Y
2	60378803	60378903	CTGTCA	MEIS/PREP	+	TGATCTATTG	PBX-HOX	+	85	Y
2	60488871	60488983	CTGTCA	MEIS/PREP	+	TAATCTATCA	PBX-HOX	-	97	Y
2	60686258	60686295	TAATAAATCA	PBX-HOX	-	CTGTCA	MEIS/PREP	+	22	Y
2	60707049	60707087	TGATTTATGG	PBX-HOX	+	TGACAG	MEIS/PREP	-	23	Y
2	61441850	61441900	CTGTCA	MEIS/PREP	+	TCATTAATCA	PBX-HOX	-	35	Y
2	61508327	61508366	TGACAG	MEIS/PREP	-	TGATTCATGA	PBX-HOX	+	24	Y
2	63223126	63223169	CTGTCA	MEIS/PREP	+	TAATACATCA	PBX-HOX	-	28	Y
2	63879613	63879710	CTGTCA	MEIS/PREP	+	CAATTTATCA	PBX-HOX	-	82	Y
2	64073692	64073783	CTGTCA	MEIS/PREP	+	TGATAGATGG	PBX-HOX	+	76	Y
2	64448616	64448632	TCATTTATCA	PBX-HOX	-	TGACAG	MEIS/PREP	-	1	Y
2	64500645	64500719	TGACAG	MEIS/PREP	-	TGATCTATTA	PBX-HOX	+	59	Y
2	64500710	64500763	TGATCTATTA	PBX-HOX	+	CTGTCA	MEIS/PREP	+	38	Y
2	64809214	64809256	CTGTCA	MEIS/PREP	+	CCATTGATCA	PBX-HOX	-	27	Y
2	65668775	65668828	TAATGAATCA	PBX-HOX	-	CTGTCA	MEIS/PREP	+	38	Y
2	65868697	65868769	TAATAAATCA	PBX-HOX	-	TGACAG	MEIS/PREP	-	57	Y
2	66013651	66013717	CAATCTATCA	PBX-HOX	-	CTGTCA	MEIS/PREP	+	51	Y
2	66227282	66227350	CCATAAATCA	PBX-HOX	-	TGACAG	MEIS/PREP	-	53	Y
2	66297681	66297729	CTGTCA	MEIS/PREP	+	TGATGGATTA	PBX-HOX	+	33	Y
2	66300366	66300468	TGACAG	MEIS/PREP	-	TAATAAATCA	PBX-HOX	-	87	Y
2	66499968	66499992	TGACAG	MEIS/PREP	-	TGATTTATGA	PBX-HOX	+	9	Y
2	66706647	66706681	TGATTTATGA	PBX-HOX	+	CTGTCA	MEIS/PREP	+	19	Y
2	66718793	66718877	CAATCTATCA	PBX-HOX	-	TGACAG	MEIS/PREP	-	69	Y
2	66758838	66758952	TGACAG	MEIS/PREP	-	CCATTAATCA	PBX-HOX	-	99	Y
2	66805839	66805854	TCATTTATCA	PBX-HOX	-	CTGTCA	MEIS/PREP	+	0	Y
2	66805849	66805930	CTGTCA	MEIS/PREP	+	TGATCAATGA	PBX-HOX	+	66	Y
2	67009785	67009822	CTGTCA	MEIS/PREP	+	CAATTCATCA	PBX-HOX	-	22	Y
2	67153953	67154053	TGATGCATTA	PBX-HOX	+	TGACAG	MEIS/PREP	-	85	Y
2	67214085	67214196	CTGTCA	MEIS/PREP	+	TAATATATCA	PBX-HOX	-	96	Y
2	67235403	67235420	TGACAG	MEIS/PREP	-	TGATGGATGA	PBX-HOX	+	2	Y
2	67274787	67274857	TGATTAATGG	PBX-HOX	+	TGACAG	MEIS/PREP	-	55	Y
2	67392483	67392539	TGACAG	MEIS/PREP	-	TGATGGATGG	PBX-HOX	+	41	Y
2	67494544	67494564	CTGTCA	MEIS/PREP	+	TGATGAATGA	PBX-HOX	+	5	Y
2	67494555	67494596	TGATGAATGA	PBX-HOX	+	CTGTCA	MEIS/PREP	+	26	Y
2	67500203	67500232	TGACAG	MEIS/PREP	-	TAATATATCA	PBX-HOX	-	14	Y
2	67683379	67683397	TGACAG	MEIS/PREP	-	TAATCAATCA	PBX-HOX	-	3	Y
2	67748575	67748602	TGATCAATTG	PBX-HOX	+	TGACAG	MEIS/PREP	-	12	Y
2	67893995	67894024	TGACAG	MEIS/PREP	-	TAATAAATCA	PBX-HOX	-	14	Y
2	67894015	67894052	TAATAAATCA	PBX-HOX	-	TGACAG	MEIS/PREP	-	22	Y
2	68270814	68270873	CAATTAATCA	PBX-HOX	-	TGACAG	MEIS/PREP	-	44	Y
2	68273863	68273968	TAATTTATCA	PBX-HOX	-	CTGTCA	MEIS/PREP	+	90	Y
2	68992309	68992334	CCATTCATCA	PBX-HOX	-	TGACAG	MEIS/PREP	-	10	Y
2	70187226	70187304	CCATGAATCA	PBX-HOX	-	TGACAG	MEIS/PREP	-	63	Y
2	72442060	72442167	CTGTCA	MEIS/PREP	+	TCATTAATCA	PBX-HOX	-	92	Y
2	72518601	72518673	CAATACATCA	PBX-HOX	-	TGACAG	MEIS/PREP	-	57	Y
2	72913138	72913198	CAATACATCA	PBX-HOX	-	CTGTCA	MEIS/PREP	+	45	Y
2	74040952	74040993	TCATTGATCA	PBX-HOX	-	TGACAG	MEIS/PREP	-	26	Y
2	75704025	75704090	TGACAG	MEIS/PREP	-	TGATTCATTG	PBX-HOX	+	50	Y
2	76030159	76030197	TGACAG	MEIS/PREP	-	TGATATATGA	PBX-HOX	+	23	Y
2	76030195	76030224	TGACAG	MEIS/PREP	-	TAATGAATCA	PBX-HOX	-	14	Y
2	76270601	76270641	TGATTGATTG	PBX-HOX	+	TGACAG	MEIS/PREP	-	25	Y
2	76350709	76350781	TGACAG	MEIS/PREP	-	TGATTTATGG	PBX-HOX	+	57	Y
2	76510572	76510620	TAATGTATCA	PBX-HOX	-	TGACAG	MEIS/PREP	-	33	Y
2	76550744	76550789	CAATTCATCA	PBX-HOX	-	CTGTCA	MEIS/PREP	+	30	Y
2	76906294	76906358	TGATAGATGA	PBX-HOX	+	TGACAG	MEIS/PREP	-	49	Y
2	77066698	77066717	CTGTCA	MEIS/PREP	+	TAATCTATCA	PBX-HOX	-	4	Y
2	77305707	77305722	CTGTCA	MEIS/PREP	+	TGATTTATGG	PBX-HOX	+	0	Y
2	79152904	79152933	TGATGTATGG	PBX-HOX	+	TGACAG	MEIS/PREP	-	14	Y
2	80110511	80110569	TGATTTATGA	PBX-HOX	+	CTGTCA	MEIS/PREP	+	43	Y
2	80208158	80208216	TCATTTATCA	PBX-HOX	-	CTGTCA	MEIS/PREP	+	43	Y
2	80502729	80502809	TGATGAATTA	PBX-HOX	+	CTGTCA	MEIS/PREP	+	65	Y
2	81026163	81026240	TGATATATGG	PBX-HOX	+	CTGTCA	MEIS/PREP	+	62	Y
2	81827348	81827460	CCATCAATCA	PBX-HOX	-	CTGTCA	MEIS/PREP	+	97	Y
2	83901111	83901135	CTGTCA	MEIS/PREP	+	TGATAAATGA	PBX-HOX	+	9	Y
2	84222084	84222156	TCATTTATCA	PBX-HOX	-	CTGTCA	MEIS/PREP	+	57	Y
2	84276288	84276368	CTGTCA	MEIS/PREP	+	TGATAAATGG	PBX-HOX	+	65	Y
2	84374009	84374088	CAATAGATCA	PBX-HOX	-	TGACAG	MEIS/PREP	-	64	Y
2	84621773	84621797	TGACAG	MEIS/PREP	-	TGATGCATGA	PBX-HOX	+	9	Y
2	85024683	85024736	TGACAG	MEIS/PREP	-	TGATCGATGA	PBX-HOX	+	38	Y
2	85365769	85365872	CTGTCA	MEIS/PREP	+	TCATTGATCA	PBX-HOX	-	88	Y
2	85458475	85458500	TGATCAATTG	PBX-HOX	+	TGACAG	MEIS/PREP	-	10	Y
2	88253646	88253758	TAATCCATCA	PBX-HOX	-	TGACAG	MEIS/PREP	-	97	Y
2	96081333	96081366	CTGTCA	MEIS/PREP	+	CCATGTATCA	PBX-HOX	-	18	Y
2	96326856	96326889	TGATACATGG	PBX-HOX	+	TGACAG	MEIS/PREP	-	18	Y
2	96376810	96376827	TGACAG	MEIS/PREP	-	CAATCCATCA	PBX-HOX	-	2	Y
2	98430560	98430618	TGATTCATTA	PBX-HOX	+	TGACAG	MEIS/PREP	-	43	Y
2	98950985	98951002	TGATTCATTG	PBX-HOX	+	CTGTCA	MEIS/PREP	+	2	Y
2	100242065	100242116	TGACAG	MEIS/PREP	-	TAATTAATCA	PBX-HOX	-	36	Y
2	100657887	100657933	TGACAG	MEIS/PREP	-	CAATTAATCA	PBX-HOX	-	31	Y
2	100755896	100755933	CTGTCA	MEIS/PREP	+	CAATAAATCA	PBX-HOX	-	22	Y
2	101244322	101244425	TGATGAATGA	PBX-HOX	+	CTGTCA	MEIS/PREP	+	88	Y
2	103460405	103460423	CTGTCA	MEIS/PREP	+	TGATTAATGG	PBX-HOX	+	3	Y
2	103728177	103728277	TCATTCATCA	PBX-HOX	-	CTGTCA	MEIS/PREP	+	85	Y
2	103847309	103847376	TGACAG	MEIS/PREP	-	TAATGAATCA	PBX-HOX	-	52	Y
2	103847367	103847458	TAATGAATCA	PBX-HOX	-	CTGTCA	MEIS/PREP	+	76	Y
2	103901967	103901990	TCATCAATCA	PBX-HOX	-	CTGTCA	MEIS/PREP	+	8	Y
2	103964452	103964501	TGACAG	MEIS/PREP	-	CAATCTATCA	PBX-HOX	-	34	Y
2	104220317	104220358	CAATTAATCA	PBX-HOX	-	CTGTCA	MEIS/PREP	+	26	Y
2	104361821	104361879	CAATTTATCA	PBX-HOX	-	CTGTCA	MEIS/PREP	+	43	Y
2	104576703	104576774	CAATGTATCA	PBX-HOX	-	CTGTCA	MEIS/PREP	+	56	Y
2	104609616	104609632	TGACAG	MEIS/PREP	-	CCATTAATCA	PBX-HOX	-	1	Y
2	105133216	105133268	TAATGGATCA	PBX-HOX	-	TGACAG	MEIS/PREP	-	37	Y
2	105365481	105365549	TAATTAATCA	PBX-HOX	-	CTGTCA	MEIS/PREP	+	53	Y
2	105517691	105517729	TGACAG	MEIS/PREP	-	CAATTAATCA	PBX-HOX	-	23	Y
2	105517982	105518040	TGACAG	MEIS/PREP	-	CAATGCATCA	PBX-HOX	-	43	Y
2	105702187	105702228	TGATTAATGA	PBX-HOX	+	CTGTCA	MEIS/PREP	+	26	Y
2	107418986	107419022	TCATTTATCA	PBX-HOX	-	TGACAG	MEIS/PREP	-	21	Y
2	107740143	107740216	TGATGAATTA	PBX-HOX	+	CTGTCA	MEIS/PREP	+	58	Y
2	108388991	108389039	TGATTAATGA	PBX-HOX	+	TGACAG	MEIS/PREP	-	33	Y
2	108389034	108389124	TGACAG	MEIS/PREP	-	TAATTAATCA	PBX-HOX	-	75	Y
2	108601085	108601170	CAATTCATCA	PBX-HOX	-	CTGTCA	MEIS/PREP	+	70	Y
2	108789089	108789128	CTGTCA	MEIS/PREP	+	TAATCCATCA	PBX-HOX	-	24	Y
2	113540309	113540347	TGATCAATGG	PBX-HOX	+	CTGTCA	MEIS/PREP	+	23	Y
2	114060853	114060886	TGATACATGG	PBX-HOX	+	TGACAG	MEIS/PREP	-	18	Y
2	114110528	114110545	TGACAG	MEIS/PREP	-	CAATCCATCA	PBX-HOX	-	2	Y
2	114873976	114874000	CAATTTATCA	PBX-HOX	-	TGACAG	MEIS/PREP	-	9	Y
2	115052668	115052712	TGATGGATTG	PBX-HOX	+	CTGTCA	MEIS/PREP	+	29	Y
2	115194077	115194181	CTGTCA	MEIS/PREP	+	TGATTTATGA	PBX-HOX	+	89	Y
2	115259215	115259285	TGATTCATTG	PBX-HOX	+	CTGTCA	MEIS/PREP	+	55	Y
2	115320279	115320364	CTGTCA	MEIS/PREP	+	TGATTTATTA	PBX-HOX	+	70	Y
2	115430359	115430396	TAATTTATCA	PBX-HOX	-	TGACAG	MEIS/PREP	-	22	Y
2	116227924	116227941	TCATTTATCA	PBX-HOX	-	CTGTCA	MEIS/PREP	+	2	Y
2	116311015	116311100	CTGTCA	MEIS/PREP	+	TGATATATTA	PBX-HOX	+	70	Y
2	116316473	116316510	TAATGAATCA	PBX-HOX	-	TGACAG	MEIS/PREP	-	22	Y
2	116770202	116770226	TGATGGATTG	PBX-HOX	+	CTGTCA	MEIS/PREP	+	9	Y
2	117083131	117083206	TGATAAATTG	PBX-HOX	+	CTGTCA	MEIS/PREP	+	60	Y
2	117099257	117099327	CTGTCA	MEIS/PREP	+	TGATATATTA	PBX-HOX	+	55	Y
2	118419418	118419514	TGATTTATTG	PBX-HOX	+	CTGTCA	MEIS/PREP	+	81	Y
2	118804579	118804621	TGACAG	MEIS/PREP	-	TGATTAATTA	PBX-HOX	+	27	Y
2	118822716	118822807	TGACAG	MEIS/PREP	-	TGATGAATGG	PBX-HOX	+	76	Y
2	118884416	118884444	TGACAG	MEIS/PREP	-	TCATTCATCA	PBX-HOX	-	13	Y
2	119288787	119288885	CCATTCATCA	PBX-HOX	-	TGACAG	MEIS/PREP	-	83	Y
2	119456071	119456130	CTGTCA	MEIS/PREP	+	TCATGTATCA	PBX-HOX	-	44	Y
2	119661875	119661962	TGATTCATTA	PBX-HOX	+	TGACAG	MEIS/PREP	-	72	Y
2	119878159	119878182	CTGTCA	MEIS/PREP	+	CAATAGATCA	PBX-HOX	-	8	Y
2	120395890	120395967	TGATAGATTA	PBX-HOX	+	CTGTCA	MEIS/PREP	+	62	Y
2	120481105	120481170	TGATCAATTA	PBX-HOX	+	CTGTCA	MEIS/PREP	+	50	Y
2	120687928	120688036	TGACAG	MEIS/PREP	-	TCATAAATCA	PBX-HOX	-	93	Y
2	121501839	121501854	CTGTCA	MEIS/PREP	+	TGATACATTG	PBX-HOX	+	0	Y
2	121501845	121501875	TGATACATTG	PBX-HOX	+	TGACAG	MEIS/PREP	-	15	Y
2	121720280	121720359	TAATTTATCA	PBX-HOX	-	CTGTCA	MEIS/PREP	+	64	Y
2	122421297	122421334	CTGTCA	MEIS/PREP	+	TGATGCATTA	PBX-HOX	+	22	Y
2	123296851	123296884	TGACAG	MEIS/PREP	-	CAATAAATCA	PBX-HOX	-	18	Y
2	123894138	123894181	TGACAG	MEIS/PREP	-	TGATTGATTA	PBX-HOX	+	28	Y
2	124781929	124781967	TGACAG	MEIS/PREP	-	TGATTTATGA	PBX-HOX	+	23	Y
2	125323969	125324069	TCATCCATCA	PBX-HOX	-	CTGTCA	MEIS/PREP	+	85	Y
2	126000677	126000692	TGACAG	MEIS/PREP	-	TGATAAATTA	PBX-HOX	+	0	Y
2	126535236	126535276	TGATAAATGG	PBX-HOX	+	CTGTCA	MEIS/PREP	+	25	Y
2	126903791	126903824	CTGTCA	MEIS/PREP	+	TAATCCATCA	PBX-HOX	-	18	Y
2	127621319	127621416	CTGTCA	MEIS/PREP	+	TGATGGATGG	PBX-HOX	+	82	Y
2	128910395	128910445	TCATGAATCA	PBX-HOX	-	TGACAG	MEIS/PREP	-	35	Y
2	129164456	129164564	CTGTCA	MEIS/PREP	+	TAATGCATCA	PBX-HOX	-	93	Y
2	129731607	129731678	TGACAG	MEIS/PREP	-	TGATTCATTG	PBX-HOX	+	56	Y
2	130032747	130032816	CTGTCA	MEIS/PREP	+	CCATTTATCA	PBX-HOX	-	54	Y
2	130237004	130237045	TGACAG	MEIS/PREP	-	CCATAGATCA	PBX-HOX	-	26	Y
2	130431992	130432034	TCATTCATCA	PBX-HOX	-	CTGTCA	MEIS/PREP	+	27	Y
2	130432108	130432170	TGACAG	MEIS/PREP	-	TCATGAATCA	PBX-HOX	-	47	Y
2	130516163	130516255	TGACAG	MEIS/PREP	-	TCATAAATCA	PBX-HOX	-	77	Y
2	132614408	132614440	CTGTCA	MEIS/PREP	+	TCATTCATCA	PBX-HOX	-	17	Y
2	133368983	133369022	TCATCTATCA	PBX-HOX	-	TGACAG	MEIS/PREP	-	24	Y
2	133976418	133976530	CTGTCA	MEIS/PREP	+	TAATAAATCA	PBX-HOX	-	97	Y
2	133990171	133990200	TGATAAATTA	PBX-HOX	+	CTGTCA	MEIS/PREP	+	14	Y
2	134233377	134233449	TGACAG	MEIS/PREP	-	CAATTAATCA	PBX-HOX	-	57	Y
2	134468974	134469022	TGATGGATGG	PBX-HOX	+	TGACAG	MEIS/PREP	-	33	Y
2	134787386	134787414	CTGTCA	MEIS/PREP	+	TGATGAATTG	PBX-HOX	+	13	Y
2	136751824	136751875	TGATGGATTG	PBX-HOX	+	TGACAG	MEIS/PREP	-	36	Y
2	137001804	137001904	CCATCCATCA	PBX-HOX	-	CTGTCA	MEIS/PREP	+	85	Y
2	137025185	137025246	CTGTCA	MEIS/PREP	+	TGATCTATGA	PBX-HOX	+	46	Y
2	137025237	137025342	TGATCTATGA	PBX-HOX	+	TGACAG	MEIS/PREP	-	90	Y
2	137057481	137057561	CTGTCA	MEIS/PREP	+	TGATGTATGG	PBX-HOX	+	65	Y
2	137293507	137293584	TGACAG	MEIS/PREP	-	TCATCAATCA	PBX-HOX	-	62	Y
2	137616069	137616135	TAATACATCA	PBX-HOX	-	TGACAG	MEIS/PREP	-	51	Y
2	137948453	137948519	TGACAG	MEIS/PREP	-	CCATTTATCA	PBX-HOX	-	51	Y
2	137948510	137948577	CCATTTATCA	PBX-HOX	-	TGACAG	MEIS/PREP	-	52	Y
2	138836484	138836525	CTGTCA	MEIS/PREP	+	CCATTGATCA	PBX-HOX	-	26	Y
2	139435160	139435182	TGACAG	MEIS/PREP	-	TCATTCATCA	PBX-HOX	-	7	Y
2	139435173	139435283	TCATTCATCA	PBX-HOX	-	CTGTCA	MEIS/PREP	+	95	Y
2	139812766	139812835	TGATGGATGA	PBX-HOX	+	CTGTCA	MEIS/PREP	+	54	Y
2	140594834	140594914	TGATGTATGA	PBX-HOX	+	CTGTCA	MEIS/PREP	+	65	Y
2	141079540	141079567	CTGTCA	MEIS/PREP	+	CCATTAATCA	PBX-HOX	-	12	Y
2	141350965	141350983	CTGTCA	MEIS/PREP	+	TGATTTATTG	PBX-HOX	+	3	Y
2	141359085	141359137	CTGTCA	MEIS/PREP	+	TGATGGATGA	PBX-HOX	+	37	Y
2	141379353	141379428	CCATCTATCA	PBX-HOX	-	CTGTCA	MEIS/PREP	+	60	Y
2	142228296	142228354	TAATGAATCA	PBX-HOX	-	TGACAG	MEIS/PREP	-	43	Y
2	142254529	142254589	TGACAG	MEIS/PREP	-	TCATACATCA	PBX-HOX	-	45	Y
2	142415055	142415131	TGATCTATTA	PBX-HOX	+	CTGTCA	MEIS/PREP	+	61	Y
2	142656146	142656211	TGATAGATGA	PBX-HOX	+	CTGTCA	MEIS/PREP	+	50	Y
2	142725595	142725622	CTGTCA	MEIS/PREP	+	TAATGCATCA	PBX-HOX	-	12	Y
2	142833655	142833760	TGACAG	MEIS/PREP	-	TGATACATTA	PBX-HOX	+	90	Y
2	143333235	143333329	TGATTGATTA	PBX-HOX	+	CTGTCA	MEIS/PREP	+	79	Y
2	143424628	143424667	TGATTTATTA	PBX-HOX	+	TGACAG	MEIS/PREP	-	24	Y
2	143494261	143494301	TGACAG	MEIS/PREP	-	CAATATATCA	PBX-HOX	-	25	Y
2	143713963	143714073	CTGTCA	MEIS/PREP	+	TGATTTATTA	PBX-HOX	+	95	Y
2	143917190	143917233	CTGTCA	MEIS/PREP	+	CCATTGATCA	PBX-HOX	-	28	Y
2	143923315	143923410	TAATACATCA	PBX-HOX	-	TGACAG	MEIS/PREP	-	80	Y
2	143987133	143987203	TGACAG	MEIS/PREP	-	TGATGGATGA	PBX-HOX	+	55	Y
2	143987194	143987261	TGATGGATGA	PBX-HOX	+	TGACAG	MEIS/PREP	-	52	Y
2	144082988	144083014	CTGTCA	MEIS/PREP	+	TGATAAATGG	PBX-HOX	+	11	Y
2	144088278	144088367	TGATATATTG	PBX-HOX	+	CTGTCA	MEIS/PREP	+	74	Y
2	144105548	144105626	TAATAAATCA	PBX-HOX	-	CTGTCA	MEIS/PREP	+	63	Y
2	144159686	144159788	CTGTCA	MEIS/PREP	+	TCATTTATCA	PBX-HOX	-	87	Y
2	144398284	144398348	CTGTCA	MEIS/PREP	+	TGATTTATTG	PBX-HOX	+	49	Y
2	144402867	144402926	CTGTCA	MEIS/PREP	+	CAATTAATCA	PBX-HOX	-	44	Y
2	144715296	144715385	TGACAG	MEIS/PREP	-	TGATCCATGA	PBX-HOX	+	74	Y
2	144871673	144871699	TGATAAATGA	PBX-HOX	+	CTGTCA	MEIS/PREP	+	11	Y
2	144871694	144871776	CTGTCA	MEIS/PREP	+	TGATAAATGA	PBX-HOX	+	67	Y
2	145097156	145097207	TCATCCATCA	PBX-HOX	-	TGACAG	MEIS/PREP	-	36	Y
2	145151262	145151360	TGACAG	MEIS/PREP	-	TAATTAATCA	PBX-HOX	-	83	Y
2	145161963	145161998	TGATAAATGA	PBX-HOX	+	TGACAG	MEIS/PREP	-	20	Y
2	145303414	145303516	CTGTCA	MEIS/PREP	+	CAATCAATCA	PBX-HOX	-	87	Y
2	145533447	145533471	TGATATATGA	PBX-HOX	+	TGACAG	MEIS/PREP	-	9	Y
2	145699553	145699606	TAATCCATCA	PBX-HOX	-	TGACAG	MEIS/PREP	-	38	Y
2	145700037	145700135	CTGTCA	MEIS/PREP	+	TGATATATTG	PBX-HOX	+	83	Y
2	145944125	145944141	CTGTCA	MEIS/PREP	+	CCATACATCA	PBX-HOX	-	1	Y
2	145961422	145961512	TGACAG	MEIS/PREP	-	TAATAAATCA	PBX-HOX	-	75	Y
2	146009499	146009535	TGATGAATTA	PBX-HOX	+	TGACAG	MEIS/PREP	-	21	Y
2	146057704	146057745	CTGTCA	MEIS/PREP	+	TGATTAATGA	PBX-HOX	+	26	Y
2	146296430	146296520	TGATTTATTG	PBX-HOX	+	TGACAG	MEIS/PREP	-	75	Y
2	146309863	146309964	CAATAAATCA	PBX-HOX	-	CTGTCA	MEIS/PREP	+	86	Y
2	146321432	146321465	CTGTCA	MEIS/PREP	+	TGATGAATGA	PBX-HOX	+	18	Y
2	146418193	146418298	TGATAGATTG	PBX-HOX	+	TGACAG	MEIS/PREP	-	90	Y
2	146426830	146426920	CCATAGATCA	PBX-HOX	-	CTGTCA	MEIS/PREP	+	75	Y
2	146927575	146927613	CTGTCA	MEIS/PREP	+	TGATGCATGA	PBX-HOX	+	23	Y
2	147023488	147023600	TCATTCATCA	PBX-HOX	-	CTGTCA	MEIS/PREP	+	97	Y
2	147137328	147137402	CTGTCA	MEIS/PREP	+	TGATTAATGG	PBX-HOX	+	59	Y
2	147269090	147269183	TGACAG	MEIS/PREP	-	TGATAAATGG	PBX-HOX	+	78	Y
2	147290417	147290432	CCATACATCA	PBX-HOX	-	CTGTCA	MEIS/PREP	+	0	Y
2	147333991	147334036	CTGTCA	MEIS/PREP	+	TGATTCATGA	PBX-HOX	+	30	Y
2	147349338	147349385	TGACAG	MEIS/PREP	-	TCATTTATCA	PBX-HOX	-	32	Y
2	147382482	147382540	TGATGGATTG	PBX-HOX	+	TGACAG	MEIS/PREP	-	43	Y
2	147514102	147514201	TCATTAATCA	PBX-HOX	-	TGACAG	MEIS/PREP	-	84	Y
2	147609235	147609253	CTGTCA	MEIS/PREP	+	TGATCCATGG	PBX-HOX	+	3	Y
2	147661009	147661083	TGATGAATTA	PBX-HOX	+	TGACAG	MEIS/PREP	-	59	Y
2	148197719	148197743	TGACAG	MEIS/PREP	-	CCATTCATCA	PBX-HOX	-	9	Y
2	148231914	148231991	TGATAGATTG	PBX-HOX	+	CTGTCA	MEIS/PREP	+	62	Y
2	148232078	148232183	TGACAG	MEIS/PREP	-	TGATGCATTG	PBX-HOX	+	90	Y
2	148257564	148257602	TGATCCATGA	PBX-HOX	+	TGACAG	MEIS/PREP	-	23	Y
2	148497301	148497382	CAATGAATCA	PBX-HOX	-	CTGTCA	MEIS/PREP	+	66	Y
2	148561741	148561762	TGATTGATTG	PBX-HOX	+	TGACAG	MEIS/PREP	-	6	Y
2	148686417	148686461	CAATTAATCA	PBX-HOX	-	CTGTCA	MEIS/PREP	+	29	Y
2	150514335	150514424	TCATGCATCA	PBX-HOX	-	TGACAG	MEIS/PREP	-	74	Y
2	150604383	150604489	TGATCGATGG	PBX-HOX	+	TGACAG	MEIS/PREP	-	91	Y
2	150903925	150903979	CTGTCA	MEIS/PREP	+	TCATCAATCA	PBX-HOX	-	39	Y
2	151268165	151268185	TGACAG	MEIS/PREP	-	TCATGCATCA	PBX-HOX	-	5	Y
2	151297634	151297652	TGACAG	MEIS/PREP	-	CCATTAATCA	PBX-HOX	-	3	Y
2	151854889	151854981	TGACAG	MEIS/PREP	-	TAATGAATCA	PBX-HOX	-	77	Y
2	152039750	152039821	CTGTCA	MEIS/PREP	+	TGATTTATTG	PBX-HOX	+	56	Y
2	152760688	152760750	TGATTAATTG	PBX-HOX	+	CTGTCA	MEIS/PREP	+	47	Y
2	153962661	153962773	TGACAG	MEIS/PREP	-	TGATAAATTA	PBX-HOX	+	97	Y
2	154802665	154802701	TGATGGATTA	PBX-HOX	+	CTGTCA	MEIS/PREP	+	21	Y
2	154838997	154839054	TCATCTATCA	PBX-HOX	-	TGACAG	MEIS/PREP	-	42	Y
2	155059857	155059887	CAATTTATCA	PBX-HOX	-	CTGTCA	MEIS/PREP	+	15	Y
2	155115728	155115772	CTGTCA	MEIS/PREP	+	TGATCAATTG	PBX-HOX	+	29	Y
2	155115763	155115802	TGATCAATTG	PBX-HOX	+	TGACAG	MEIS/PREP	-	24	Y
2	155219951	155219979	CTGTCA	MEIS/PREP	+	CAATCCATCA	PBX-HOX	-	13	Y
2	155353240	155353260	TGACAG	MEIS/PREP	-	TGATTTATGA	PBX-HOX	+	5	Y
2	155366734	155366822	CTGTCA	MEIS/PREP	+	TGATGAATGA	PBX-HOX	+	73	Y
2	155472983	155473036	CCATGAATCA	PBX-HOX	-	CTGTCA	MEIS/PREP	+	38	Y
2	155530437	155530519	CTGTCA	MEIS/PREP	+	TGATGCATTG	PBX-HOX	+	67	Y
2	155713072	155713140	CTGTCA	MEIS/PREP	+	TGATAAATTG	PBX-HOX	+	53	Y
2	156376063	156376150	CAATTTATCA	PBX-HOX	-	TGACAG	MEIS/PREP	-	72	Y
2	156727496	156727588	TAATATATCA	PBX-HOX	-	TGACAG	MEIS/PREP	-	77	Y
2	156756652	156756751	TGATTTATTG	PBX-HOX	+	TGACAG	MEIS/PREP	-	84	Y
2	156817471	156817557	CTGTCA	MEIS/PREP	+	TGATAAATTA	PBX-HOX	+	71	Y
2	156817548	156817639	TGATAAATTA	PBX-HOX	+	TGACAG	MEIS/PREP	-	76	Y
2	156818399	156818462	CTGTCA	MEIS/PREP	+	TGATAAATGA	PBX-HOX	+	48	Y
2	156955803	156955915	CTGTCA	MEIS/PREP	+	TAATCTATCA	PBX-HOX	-	97	Y
2	156955906	156956018	TAATCTATCA	PBX-HOX	-	CTGTCA	MEIS/PREP	+	97	Y
2	157219861	157219953	TGACAG	MEIS/PREP	-	TGATGGATGA	PBX-HOX	+	77	Y
2	157368570	157368587	TGACAG	MEIS/PREP	-	TGATGTATTA	PBX-HOX	+	2	Y
2	157444818	157444854	TGACAG	MEIS/PREP	-	CCATGAATCA	PBX-HOX	-	21	Y
2	157471785	157471807	TGACAG	MEIS/PREP	-	CAATTTATCA	PBX-HOX	-	7	Y
2	157511812	157511841	TCATTAATCA	PBX-HOX	-	TGACAG	MEIS/PREP	-	14	Y
2	157979274	157979328	TGACAG	MEIS/PREP	-	TAATTCATCA	PBX-HOX	-	39	Y
2	158718247	158718272	CTGTCA	MEIS/PREP	+	CAATGCATCA	PBX-HOX	-	10	Y
2	158718438	158718506	CTGTCA	MEIS/PREP	+	TAATACATCA	PBX-HOX	-	53	Y
2	159259750	159259772	CTGTCA	MEIS/PREP	+	TGATATATGA	PBX-HOX	+	7	Y
2	159576130	159576168	TGACAG	MEIS/PREP	-	TCATTAATCA	PBX-HOX	-	23	Y
2	159838653	159838671	TGATGAATGG	PBX-HOX	+	CTGTCA	MEIS/PREP	+	3	Y
2	160055417	160055485	TGATACATGG	PBX-HOX	+	TGACAG	MEIS/PREP	-	53	Y
2	160287083	160287166	CTGTCA	MEIS/PREP	+	TCATCAATCA	PBX-HOX	-	68	Y
2	160466061	160466150	TGATCTATGG	PBX-HOX	+	TGACAG	MEIS/PREP	-	74	Y
2	161056458	161056496	TGACAG	MEIS/PREP	-	TAATATATCA	PBX-HOX	-	23	Y
2	161131182	161131213	CTGTCA	MEIS/PREP	+	CAATTGATCA	PBX-HOX	-	16	Y
2	161302247	161302289	CCATCCATCA	PBX-HOX	-	TGACAG	MEIS/PREP	-	27	Y
2	161673923	161674038	CTGTCA	MEIS/PREP	+	TGATGTATGA	PBX-HOX	+	100	Y
2	161715274	161715304	CTGTCA	MEIS/PREP	+	CAATTAATCA	PBX-HOX	-	15	Y
2	162087580	162087598	CCATCCATCA	PBX-HOX	-	CTGTCA	MEIS/PREP	+	3	Y
2	162481962	162481990	TGACAG	MEIS/PREP	-	CCATCTATCA	PBX-HOX	-	13	Y
2	162525568	162525590	CTGTCA	MEIS/PREP	+	TGATAAATTA	PBX-HOX	+	7	Y
2	163068659	163068700	CTGTCA	MEIS/PREP	+	TGATAAATTA	PBX-HOX	+	26	Y
2	163559062	163559078	TGATATATTG	PBX-HOX	+	CTGTCA	MEIS/PREP	+	1	Y
2	164206708	164206769	TGATGAATTG	PBX-HOX	+	CTGTCA	MEIS/PREP	+	46	Y
2	164257007	164257119	TGATACATGA	PBX-HOX	+	TGACAG	MEIS/PREP	-	97	Y
2	164657792	164657808	CTGTCA	MEIS/PREP	+	TGATTGATTA	PBX-HOX	+	1	Y
2	164657956	164657972	TGATAAATTG	PBX-HOX	+	TGACAG	MEIS/PREP	-	1	Y
2	164872164	164872217	CTGTCA	MEIS/PREP	+	TGATCTATTA	PBX-HOX	+	38	Y
2	165041535	165041636	TGATTAATTA	PBX-HOX	+	CTGTCA	MEIS/PREP	+	86	Y
2	165510230	165510315	CTGTCA	MEIS/PREP	+	TGATGAATGA	PBX-HOX	+	70	Y
2	165541671	165541686	CTGTCA	MEIS/PREP	+	CAATATATCA	PBX-HOX	-	0	Y
2	165865692	165865735	TGATTAATTA	PBX-HOX	+	TGACAG	MEIS/PREP	-	28	Y
2	166057320	166057398	CTGTCA	MEIS/PREP	+	CCATTCATCA	PBX-HOX	-	63	Y
2	166247585	166247672	CTGTCA	MEIS/PREP	+	CCATATATCA	PBX-HOX	-	72	Y
2	166502900	166502919	TGATATATTA	PBX-HOX	+	TGACAG	MEIS/PREP	-	4	Y
2	167415570	167415591	CAATTAATCA	PBX-HOX	-	TGACAG	MEIS/PREP	-	6	Y
2	168101988	168102025	TAATAAATCA	PBX-HOX	-	CTGTCA	MEIS/PREP	+	22	Y
2	168429889	168429910	TGACAG	MEIS/PREP	-	TGATTAATTG	PBX-HOX	+	6	Y
2	168456302	168456347	TGATGCATTG	PBX-HOX	+	TGACAG	MEIS/PREP	-	30	Y
2	169783853	169783871	CTGTCA	MEIS/PREP	+	CCATCTATCA	PBX-HOX	-	3	Y
2	170321144	170321241	CCATTCATCA	PBX-HOX	-	CTGTCA	MEIS/PREP	+	82	Y
2	170792173	170792262	TGATGTATGA	PBX-HOX	+	CTGTCA	MEIS/PREP	+	74	Y
2	170792257	170792326	CTGTCA	MEIS/PREP	+	TGATGTATTA	PBX-HOX	+	54	Y
2	171086067	171086089	TGATAAATTA	PBX-HOX	+	TGACAG	MEIS/PREP	-	7	Y
2	171196317	171196340	TGACAG	MEIS/PREP	-	TGATAAATTA	PBX-HOX	+	8	Y
2	171249955	171250006	TGACAG	MEIS/PREP	-	TGATACATTA	PBX-HOX	+	36	Y
2	171522402	171522450	TGATTTATGG	PBX-HOX	+	TGACAG	MEIS/PREP	-	33	Y
2	171716835	171716871	CTGTCA	MEIS/PREP	+	TGATGGATGA	PBX-HOX	+	21	Y
2	172015402	172015442	CTGTCA	MEIS/PREP	+	CCATAAATCA	PBX-HOX	-	25	Y
2	172430404	172430431	TAATATATCA	PBX-HOX	-	TGACAG	MEIS/PREP	-	12	Y
2	172584010	172584091	CTGTCA	MEIS/PREP	+	TGATAAATTA	PBX-HOX	+	66	Y
2	172641046	172641088	TGACAG	MEIS/PREP	-	TGATTGATGA	PBX-HOX	+	27	Y
2	172663765	172663793	CTGTCA	MEIS/PREP	+	CAATCCATCA	PBX-HOX	-	13	Y
2	172938918	172938941	TCATGCATCA	PBX-HOX	-	TGACAG	MEIS/PREP	-	8	Y
2	172939160	172939248	TGACAG	MEIS/PREP	-	CAATCCATCA	PBX-HOX	-	73	Y
2	173095629	173095697	TGACAG	MEIS/PREP	-	CCATACATCA	PBX-HOX	-	53	Y
2	173640108	173640170	TGATCTATTA	PBX-HOX	+	CTGTCA	MEIS/PREP	+	47	Y
2	173713887	173713987	TGATTTATTG	PBX-HOX	+	TGACAG	MEIS/PREP	-	85	Y
2	174361189	174361295	CTGTCA	MEIS/PREP	+	TGATGCATTA	PBX-HOX	+	91	Y
2	174985226	174985310	CTGTCA	MEIS/PREP	+	TCATAAATCA	PBX-HOX	-	69	Y
2	175310084	175310173	TGACAG	MEIS/PREP	-	TAATGTATCA	PBX-HOX	-	74	Y
2	175518810	175518831	TCATACATCA	PBX-HOX	-	TGACAG	MEIS/PREP	-	6	Y
2	176147108	176147166	TGATGAATTG	PBX-HOX	+	TGACAG	MEIS/PREP	-	43	Y
2	176227583	176227612	TAATTTATCA	PBX-HOX	-	CTGTCA	MEIS/PREP	+	14	Y
2	176227607	176227647	CTGTCA	MEIS/PREP	+	TGATGAATTG	PBX-HOX	+	25	Y
2	176296006	176296024	TGATTCATGG	PBX-HOX	+	TGACAG	MEIS/PREP	-	3	Y
2	176296402	176296417	TGACAG	MEIS/PREP	-	TGATAAATTA	PBX-HOX	+	0	Y
2	176639256	176639285	CAATTAATCA	PBX-HOX	-	TGACAG	MEIS/PREP	-	14	Y
2	176940380	176940491	CTGTCA	MEIS/PREP	+	CAATCAATCA	PBX-HOX	-	96	Y
2	176940856	176940889	TGACAG	MEIS/PREP	-	TGATGAATTA	PBX-HOX	+	18	Y
2	176948706	176948813	TCATTCATCA	PBX-HOX	-	CTGTCA	MEIS/PREP	+	92	Y
2	177037200	177037241	CCATAAATCA	PBX-HOX	-	TGACAG	MEIS/PREP	-	26	Y
2	177153419	177153440	TGATGGATTG	PBX-HOX	+	TGACAG	MEIS/PREP	-	6	Y
2	177164304	177164366	TGATAAATTA	PBX-HOX	+	TGACAG	MEIS/PREP	-	47	Y
2	177366143	177366162	TCATCCATCA	PBX-HOX	-	TGACAG	MEIS/PREP	-	4	Y
2	177395290	177395348	TGATAAATTA	PBX-HOX	+	TGACAG	MEIS/PREP	-	43	Y
2	177439377	177439483	TGACAG	MEIS/PREP	-	TGATTGATGG	PBX-HOX	+	91	Y
2	177439474	177439527	TGATTGATGG	PBX-HOX	+	TGACAG	MEIS/PREP	-	38	Y
2	177826775	177826855	TGATAAATTG	PBX-HOX	+	CTGTCA	MEIS/PREP	+	65	Y
2	177938990	177939020	TCATCCATCA	PBX-HOX	-	TGACAG	MEIS/PREP	-	15	Y
2	177939064	177939161	TGACAG	MEIS/PREP	-	TCATTTATCA	PBX-HOX	-	82	Y
2	177986342	177986364	TGATTTATTA	PBX-HOX	+	CTGTCA	MEIS/PREP	+	7	Y
2	178364888	178364918	TGATAAATTA	PBX-HOX	+	CTGTCA	MEIS/PREP	+	15	Y
2	178364913	178365018	CTGTCA	MEIS/PREP	+	TGATGGATTA	PBX-HOX	+	90	Y
2	178524720	178524736	CTGTCA	MEIS/PREP	+	CCATAAATCA	PBX-HOX	-	1	Y
2	178540165	178540235	CCATTAATCA	PBX-HOX	-	CTGTCA	MEIS/PREP	+	55	Y
2	178576787	178576807	TGATGAATTA	PBX-HOX	+	CTGTCA	MEIS/PREP	+	5	Y
2	178588527	178588546	CTGTCA	MEIS/PREP	+	TCATACATCA	PBX-HOX	-	4	Y
2	179417137	179417230	TGATGGATGG	PBX-HOX	+	TGACAG	MEIS/PREP	-	78	Y
2	180343572	180343604	CTGTCA	MEIS/PREP	+	TGATGTATTG	PBX-HOX	+	17	Y
2	180414651	180414746	CTGTCA	MEIS/PREP	+	TGATGTATTA	PBX-HOX	+	80	Y
2	180453265	180453362	CTGTCA	MEIS/PREP	+	TCATTTATCA	PBX-HOX	-	82	Y
2	180453353	180453423	TCATTTATCA	PBX-HOX	-	TGACAG	MEIS/PREP	-	55	Y
2	180815260	180815318	TGATGGATGA	PBX-HOX	+	CTGTCA	MEIS/PREP	+	43	Y
2	181171618	181171697	TGATTAATGG	PBX-HOX	+	CTGTCA	MEIS/PREP	+	64	Y
2	181235698	181235746	TCATGGATCA	PBX-HOX	-	CTGTCA	MEIS/PREP	+	33	Y
2	181982283	181982384	TGACAG	MEIS/PREP	-	TGATGAATTA	PBX-HOX	+	86	Y
2	182055477	182055500	CTGTCA	MEIS/PREP	+	TGATGTATTG	PBX-HOX	+	8	Y
2	182120591	182120686	TGACAG	MEIS/PREP	-	CAATGCATCA	PBX-HOX	-	80	Y
2	182170862	182170906	TGATAAATTA	PBX-HOX	+	TGACAG	MEIS/PREP	-	29	Y
2	182324539	182324562	CTGTCA	MEIS/PREP	+	TGATCCATGA	PBX-HOX	+	8	Y
2	182350347	182350435	TGATTTATTG	PBX-HOX	+	TGACAG	MEIS/PREP	-	73	Y
2	182370309	182370395	TAATTAATCA	PBX-HOX	-	CTGTCA	MEIS/PREP	+	71	Y
2	182683665	182683721	TGATGTATTG	PBX-HOX	+	CTGTCA	MEIS/PREP	+	41	Y
2	182779987	182780068	TGACAG	MEIS/PREP	-	TAATGAATCA	PBX-HOX	-	66	Y
2	183866766	183866814	CTGTCA	MEIS/PREP	+	TAATCCATCA	PBX-HOX	-	33	Y
2	183946779	183946823	TGACAG	MEIS/PREP	-	TGATACATGG	PBX-HOX	+	29	Y
2	186566478	186566517	CTGTCA	MEIS/PREP	+	TGATAGATTG	PBX-HOX	+	24	Y
2	186769261	186769339	TGACAG	MEIS/PREP	-	TGATTAATTA	PBX-HOX	+	63	Y
2	186995631	186995667	TGACAG	MEIS/PREP	-	TGATGAATTA	PBX-HOX	+	21	Y
2	186995658	186995739	TGATGAATTA	PBX-HOX	+	CTGTCA	MEIS/PREP	+	66	Y
2	187122854	187122943	CAATAAATCA	PBX-HOX	-	TGACAG	MEIS/PREP	-	74	Y
2	188505567	188505676	TGACAG	MEIS/PREP	-	TAATTCATCA	PBX-HOX	-	94	Y
2	188709171	188709186	TGACAG	MEIS/PREP	-	TCATTAATCA	PBX-HOX	-	0	Y
2	191798140	191798242	TGATAGATTG	PBX-HOX	+	CTGTCA	MEIS/PREP	+	87	Y
2	192104581	192104670	TGACAG	MEIS/PREP	-	TGATTTATTG	PBX-HOX	+	74	Y
2	192104661	192104759	TGATTTATTG	PBX-HOX	+	TGACAG	MEIS/PREP	-	83	Y
2	192653616	192653679	TGACAG	MEIS/PREP	-	TGATGAATTA	PBX-HOX	+	48	Y
2	192753055	192753134	TGACAG	MEIS/PREP	-	TAATAAATCA	PBX-HOX	-	64	Y
2	192785435	192785467	TCATCAATCA	PBX-HOX	-	CTGTCA	MEIS/PREP	+	17	Y
2	192917110	192917213	TGACAG	MEIS/PREP	-	TAATTTATCA	PBX-HOX	-	88	Y
2	192945779	192945794	TGACAG	MEIS/PREP	-	TGATCAATGA	PBX-HOX	+	0	Y
2	193011202	193011302	TGACAG	MEIS/PREP	-	TGATTCATTG	PBX-HOX	+	85	Y
2	193228949	193228981	TCATCCATCA	PBX-HOX	-	CTGTCA	MEIS/PREP	+	17	Y
2	193273379	193273446	TGATCTATGA	PBX-HOX	+	TGACAG	MEIS/PREP	-	52	Y
2	193601523	193601632	CTGTCA	MEIS/PREP	+	TGATAAATTG	PBX-HOX	+	94	Y
2	193748079	193748120	TGACAG	MEIS/PREP	-	TGATCTATTG	PBX-HOX	+	26	Y
2	194736971	194737068	CTGTCA	MEIS/PREP	+	TAATGAATCA	PBX-HOX	-	82	Y
2	194791640	194791690	CTGTCA	MEIS/PREP	+	CCATGAATCA	PBX-HOX	-	35	Y
2	195547858	195547926	TGATGTATGA	PBX-HOX	+	CTGTCA	MEIS/PREP	+	53	Y
2	195999311	195999382	CTGTCA	MEIS/PREP	+	CCATTAATCA	PBX-HOX	-	56	Y
2	196581409	196581503	TGACAG	MEIS/PREP	-	TGATGGATTA	PBX-HOX	+	79	Y
2	196602053	196602142	CTGTCA	MEIS/PREP	+	TGATTGATTG	PBX-HOX	+	74	Y
2	197065271	197065330	TGATTAATTG	PBX-HOX	+	CTGTCA	MEIS/PREP	+	44	Y
2	197196776	197196811	TGATGAATGA	PBX-HOX	+	TGACAG	MEIS/PREP	-	20	Y
2	198588078	198588154	TAATTCATCA	PBX-HOX	-	TGACAG	MEIS/PREP	-	61	Y
2	198805309	198805340	TGACAG	MEIS/PREP	-	CCATGGATCA	PBX-HOX	-	16	Y
2	199037911	199037997	TGATTCATTA	PBX-HOX	+	TGACAG	MEIS/PREP	-	71	Y
2	199047217	199047268	CTGTCA	MEIS/PREP	+	TCATCTATCA	PBX-HOX	-	36	Y
2	199181963	199182008	TGACAG	MEIS/PREP	-	TCATGGATCA	PBX-HOX	-	30	Y
2	199268541	199268628	TGATTAATTA	PBX-HOX	+	CTGTCA	MEIS/PREP	+	72	Y
2	199300720	199300798	TGACAG	MEIS/PREP	-	TAATAAATCA	PBX-HOX	-	63	Y
2	200174396	200174433	TGATGGATTA	PBX-HOX	+	CTGTCA	MEIS/PREP	+	22	Y
2	200317319	200317423	CCATTAATCA	PBX-HOX	-	CTGTCA	MEIS/PREP	+	89	Y
2	200467980	200468080	CCATGAATCA	PBX-HOX	-	CTGTCA	MEIS/PREP	+	85	Y
2	200495969	200496005	TGATGCATTA	PBX-HOX	+	TGACAG	MEIS/PREP	-	21	Y
2	200551247	200551303	CCATGTATCA	PBX-HOX	-	TGACAG	MEIS/PREP	-	41	Y
2	201024148	201024199	TGACAG	MEIS/PREP	-	TCATTGATCA	PBX-HOX	-	36	Y
2	201175989	201176049	CTGTCA	MEIS/PREP	+	CCATTCATCA	PBX-HOX	-	45	Y
2	201185153	201185215	TAATACATCA	PBX-HOX	-	TGACAG	MEIS/PREP	-	47	Y
2	203991201	203991234	TGATTAATGA	PBX-HOX	+	TGACAG	MEIS/PREP	-	18	Y
2	204602104	204602184	TGACAG	MEIS/PREP	-	TGATCTATGG	PBX-HOX	+	65	Y
2	204796627	204796703	CTGTCA	MEIS/PREP	+	TGATGAATTA	PBX-HOX	+	61	Y
2	205226562	205226618	CCATCAATCA	PBX-HOX	-	CTGTCA	MEIS/PREP	+	41	Y
2	205525252	205525299	CTGTCA	MEIS/PREP	+	TAATAAATCA	PBX-HOX	-	32	Y
2	205785469	205785579	TAATTTATCA	PBX-HOX	-	TGACAG	MEIS/PREP	-	95	Y
2	205819157	205819262	CTGTCA	MEIS/PREP	+	CAATTAATCA	PBX-HOX	-	90	Y
2	205968794	205968813	TAATATATCA	PBX-HOX	-	CTGTCA	MEIS/PREP	+	4	Y
2	206152699	206152801	CTGTCA	MEIS/PREP	+	CCATTAATCA	PBX-HOX	-	87	Y
2	206256367	206256452	CAATTAATCA	PBX-HOX	-	TGACAG	MEIS/PREP	-	70	Y
2	206557023	206557090	TGATGGATTG	PBX-HOX	+	TGACAG	MEIS/PREP	-	52	Y
2	206788084	206788103	TGATGGATTG	PBX-HOX	+	CTGTCA	MEIS/PREP	+	4	Y
2	207317667	207317692	CAATCCATCA	PBX-HOX	-	TGACAG	MEIS/PREP	-	10	Y
2	207913423	207913488	TGATTTATGG	PBX-HOX	+	TGACAG	MEIS/PREP	-	50	Y
2	208064998	208065014	TGATCTATGG	PBX-HOX	+	TGACAG	MEIS/PREP	-	1	Y
2	208081423	208081505	CTGTCA	MEIS/PREP	+	TGATGTATGG	PBX-HOX	+	67	Y
2	208791633	208791712	CAATTAATCA	PBX-HOX	-	TGACAG	MEIS/PREP	-	64	Y
2	210940573	210940588	TGATCTATTA	PBX-HOX	+	TGACAG	MEIS/PREP	-	0	Y
2	211633075	211633090	TGATACATGA	PBX-HOX	+	CTGTCA	MEIS/PREP	+	0	Y
2	211831310	211831343	CTGTCA	MEIS/PREP	+	TGATGAATGG	PBX-HOX	+	18	Y
2	212090574	212090672	CAATAAATCA	PBX-HOX	-	TGACAG	MEIS/PREP	-	83	Y
2	212256192	212256287	CTGTCA	MEIS/PREP	+	TGATGGATGG	PBX-HOX	+	80	Y
2	212410578	212410593	TGATAGATGA	PBX-HOX	+	CTGTCA	MEIS/PREP	+	0	Y
2	213052610	213052664	TGATATATGG	PBX-HOX	+	TGACAG	MEIS/PREP	-	39	Y
2	213677667	213677701	TAATAAATCA	PBX-HOX	-	TGACAG	MEIS/PREP	-	19	Y
2	214285015	214285037	TAATCCATCA	PBX-HOX	-	CTGTCA	MEIS/PREP	+	7	Y
2	214349159	214349229	CTGTCA	MEIS/PREP	+	TGATGAATGA	PBX-HOX	+	55	Y
2	214450551	214450583	TGACAG	MEIS/PREP	-	TGATTTATGA	PBX-HOX	+	17	Y
2	214733493	214733542	TGACAG	MEIS/PREP	-	TGATTCATGA	PBX-HOX	+	34	Y
2	215092798	215092864	CTGTCA	MEIS/PREP	+	TAATGTATCA	PBX-HOX	-	51	Y
2	215152095	215152132	TGACAG	MEIS/PREP	-	TGATATATTG	PBX-HOX	+	22	Y
2	215266832	215266890	TGATATATTA	PBX-HOX	+	CTGTCA	MEIS/PREP	+	43	Y
2	215357154	215357180	CTGTCA	MEIS/PREP	+	TAATGCATCA	PBX-HOX	-	11	Y
2	215680696	215680805	CTGTCA	MEIS/PREP	+	TCATTTATCA	PBX-HOX	-	94	Y
2	215858991	215859069	TGACAG	MEIS/PREP	-	CAATTCATCA	PBX-HOX	-	63	Y
2	215866390	215866425	CTGTCA	MEIS/PREP	+	TGATCGATGA	PBX-HOX	+	20	Y
2	215894776	215894833	TCATCAATCA	PBX-HOX	-	CTGTCA	MEIS/PREP	+	42	Y
2	216484473	216484499	TGATTTATGA	PBX-HOX	+	CTGTCA	MEIS/PREP	+	11	Y
2	216660305	216660335	TGATTTATTG	PBX-HOX	+	CTGTCA	MEIS/PREP	+	15	Y
2	216749912	216750017	TGACAG	MEIS/PREP	-	TGATTTATTG	PBX-HOX	+	90	Y
2	217089279	217089308	TAATTAATCA	PBX-HOX	-	CTGTCA	MEIS/PREP	+	14	Y
2	217210158	217210194	TGACAG	MEIS/PREP	-	CAATCAATCA	PBX-HOX	-	21	Y
2	217258058	217258095	TGACAG	MEIS/PREP	-	TGATTAATGA	PBX-HOX	+	22	Y
2	217310665	217310700	TGATTTATTA	PBX-HOX	+	CTGTCA	MEIS/PREP	+	20	Y
2	217385024	217385041	TGACAG	MEIS/PREP	-	TGATTGATGG	PBX-HOX	+	2	Y
2	218027267	218027372	CCATATATCA	PBX-HOX	-	TGACAG	MEIS/PREP	-	90	Y
2	219447712	219447739	CCATCTATCA	PBX-HOX	-	TGACAG	MEIS/PREP	-	12	Y
2	219458532	219458551	TGACAG	MEIS/PREP	-	TAATAAATCA	PBX-HOX	-	4	Y
2	220117195	220117285	CTGTCA	MEIS/PREP	+	TGATTAATTA	PBX-HOX	+	75	Y
2	220956432	220956473	CTGTCA	MEIS/PREP	+	CCATCAATCA	PBX-HOX	-	26	Y
2	221760564	221760591	TGATAAATTA	PBX-HOX	+	TGACAG	MEIS/PREP	-	12	Y
2	221795150	221795194	TGACAG	MEIS/PREP	-	TCATTAATCA	PBX-HOX	-	29	Y
2	221938463	221938486	CTGTCA	MEIS/PREP	+	TCATCTATCA	PBX-HOX	-	8	Y
2	221938477	221938547	TCATCTATCA	PBX-HOX	-	CTGTCA	MEIS/PREP	+	55	Y
2	221975951	221975977	CTGTCA	MEIS/PREP	+	CCATTTATCA	PBX-HOX	-	11	Y
2	222062309	222062366	TCATCAATCA	PBX-HOX	-	CTGTCA	MEIS/PREP	+	42	Y
2	222317305	222317387	TGACAG	MEIS/PREP	-	TGATCCATTG	PBX-HOX	+	67	Y
2	222355244	222355344	CTGTCA	MEIS/PREP	+	TCATTAATCA	PBX-HOX	-	85	Y
2	222355335	222355365	TCATTAATCA	PBX-HOX	-	CTGTCA	MEIS/PREP	+	15	Y
2	222638876	222638909	CTGTCA	MEIS/PREP	+	CAATACATCA	PBX-HOX	-	18	Y
2	222717418	222717445	TCATGGATCA	PBX-HOX	-	CTGTCA	MEIS/PREP	+	12	Y
2	222789855	222789870	TGACAG	MEIS/PREP	-	TGATACATGA	PBX-HOX	+	0	Y
2	222791141	222791218	TAATCAATCA	PBX-HOX	-	TGACAG	MEIS/PREP	-	62	Y
2	222821711	222821743	TGACAG	MEIS/PREP	-	CCATTTATCA	PBX-HOX	-	17	Y
2	223099834	223099852	CTGTCA	MEIS/PREP	+	CAATTAATCA	PBX-HOX	-	3	Y
2	223164910	223164953	CTGTCA	MEIS/PREP	+	TAATCAATCA	PBX-HOX	-	28	Y
2	224225716	224225780	CTGTCA	MEIS/PREP	+	TAATAAATCA	PBX-HOX	-	49	Y
2	225934706	225934748	TGATTTATTA	PBX-HOX	+	CTGTCA	MEIS/PREP	+	27	Y
2	227072260	227072375	TGATAAATGA	PBX-HOX	+	TGACAG	MEIS/PREP	-	100	Y
2	227311134	227311162	CAATAAATCA	PBX-HOX	-	TGACAG	MEIS/PREP	-	13	Y
2	227311736	227311824	TGATTCATTG	PBX-HOX	+	CTGTCA	MEIS/PREP	+	73	Y
2	228273101	228273125	CTGTCA	MEIS/PREP	+	TAATTCATCA	PBX-HOX	-	9	Y
2	228661168	228661200	CTGTCA	MEIS/PREP	+	TGATCTATTA	PBX-HOX	+	17	Y
2	229423152	229423225	TAATGAATCA	PBX-HOX	-	CTGTCA	MEIS/PREP	+	58	Y
2	229460524	229460580	TGATTCATGA	PBX-HOX	+	TGACAG	MEIS/PREP	-	41	Y
2	229746207	229746259	TGACAG	MEIS/PREP	-	TGATTAATGA	PBX-HOX	+	37	Y
2	229783693	229783755	TGATAAATTA	PBX-HOX	+	TGACAG	MEIS/PREP	-	47	Y
2	230407165	230407242	TGACAG	MEIS/PREP	-	TGATGGATGA	PBX-HOX	+	62	Y
2	232954509	232954527	TGATGGATGG	PBX-HOX	+	TGACAG	MEIS/PREP	-	3	Y
2	233376394	233376456	CTGTCA	MEIS/PREP	+	CCATTAATCA	PBX-HOX	-	47	Y
2	235825913	235826022	TCATGAATCA	PBX-HOX	-	CTGTCA	MEIS/PREP	+	94	Y
2	236583193	236583259	TGATTCATTG	PBX-HOX	+	TGACAG	MEIS/PREP	-	51	Y
2	237268404	237268496	CTGTCA	MEIS/PREP	+	TCATTAATCA	PBX-HOX	-	77	Y
2	238726923	238726959	TGACAG	MEIS/PREP	-	CAATTAATCA	PBX-HOX	-	21	Y
2	238889665	238889713	TAATCTATCA	PBX-HOX	-	CTGTCA	MEIS/PREP	+	33	Y
2	242174912	242174999	TCATCCATCA	PBX-HOX	-	TGACAG	MEIS/PREP	-	72	Y
3	77491	77601	CTGTCA	MEIS/PREP	+	CAATCAATCA	PBX-HOX	-	95	Y
3	85049	85080	CTGTCA	MEIS/PREP	+	TGATGAATTA	PBX-HOX	+	16	Y
3	226820	226930	CTGTCA	MEIS/PREP	+	TAATTCATCA	PBX-HOX	-	95	Y
3	457639	457694	TAATTAATCA	PBX-HOX	-	CTGTCA	MEIS/PREP	+	40	Y
3	541291	541325	TGATGTATTA	PBX-HOX	+	CTGTCA	MEIS/PREP	+	19	Y
3	640481	640565	TGATTGATGA	PBX-HOX	+	TGACAG	MEIS/PREP	-	69	Y
3	755016	755083	TGACAG	MEIS/PREP	-	TGATGCATGA	PBX-HOX	+	52	Y
3	1812399	1812446	CTGTCA	MEIS/PREP	+	TGATTGATTA	PBX-HOX	+	32	Y
3	1839501	1839528	TAATGAATCA	PBX-HOX	-	CTGTCA	MEIS/PREP	+	12	Y
3	1883062	1883090	TGACAG	MEIS/PREP	-	TGATAAATTG	PBX-HOX	+	13	Y
3	2289089	2289154	CTGTCA	MEIS/PREP	+	TGATTGATGA	PBX-HOX	+	50	Y
3	2289145	2289166	TGATTGATGA	PBX-HOX	+	TGACAG	MEIS/PREP	-	6	Y
3	3014693	3014722	CCATGTATCA	PBX-HOX	-	CTGTCA	MEIS/PREP	+	14	Y
3	3029900	3029939	CTGTCA	MEIS/PREP	+	TGATTTATGG	PBX-HOX	+	24	Y
3	3029930	3029954	TGATTTATGG	PBX-HOX	+	TGACAG	MEIS/PREP	-	9	Y
3	3065011	3065030	TAATGAATCA	PBX-HOX	-	CTGTCA	MEIS/PREP	+	4	Y
3	3414204	3414225	CTGTCA	MEIS/PREP	+	CCATTTATCA	PBX-HOX	-	6	Y
3	3425441	3425537	TCATAAATCA	PBX-HOX	-	TGACAG	MEIS/PREP	-	81	Y
3	3425532	3425578	TGACAG	MEIS/PREP	-	CAATTTATCA	PBX-HOX	-	31	Y
3	3807461	3807529	TGATCCATGA	PBX-HOX	+	CTGTCA	MEIS/PREP	+	53	Y
3	4590174	4590255	CTGTCA	MEIS/PREP	+	TGATGAATGA	PBX-HOX	+	66	Y
3	5679860	5679892	TGATGAATTA	PBX-HOX	+	TGACAG	MEIS/PREP	-	17	Y
3	6814923	6814956	TGATACATTG	PBX-HOX	+	CTGTCA	MEIS/PREP	+	18	Y
3	7461401	7461515	TGATTCATTA	PBX-HOX	+	TGACAG	MEIS/PREP	-	99	Y
3	9172540	9172563	TCATAAATCA	PBX-HOX	-	TGACAG	MEIS/PREP	-	8	Y
3	9381568	9381624	CAATCAATCA	PBX-HOX	-	TGACAG	MEIS/PREP	-	41	Y
3	10688405	10688459	TGACAG	MEIS/PREP	-	CCATCAATCA	PBX-HOX	-	39	Y
3	11012334	11012357	CTGTCA	MEIS/PREP	+	TAATTCATCA	PBX-HOX	-	8	Y
3	12118379	12118494	TGACAG	MEIS/PREP	-	TGATCAATGG	PBX-HOX	+	100	Y
3	12157507	12157597	CTGTCA	MEIS/PREP	+	TGATTCATGG	PBX-HOX	+	75	Y
3	12269573	12269633	CTGTCA	MEIS/PREP	+	CAATCCATCA	PBX-HOX	-	45	Y
3	12375497	12375546	TGACAG	MEIS/PREP	-	TCATGTATCA	PBX-HOX	-	34	Y
3	13795609	13795626	TGACAG	MEIS/PREP	-	TGATTGATTA	PBX-HOX	+	2	Y
3	14747700	14747750	CTGTCA	MEIS/PREP	+	CCATTCATCA	PBX-HOX	-	35	Y
3	15116233	15116308	TGATGAATGA	PBX-HOX	+	TGACAG	MEIS/PREP	-	60	Y
3	15470248	15470275	TGACAG	MEIS/PREP	-	TGATTCATGA	PBX-HOX	+	12	Y
3	16271359	16271391	TGATTTATTA	PBX-HOX	+	CTGTCA	MEIS/PREP	+	17	Y
3	17394533	17394631	CTGTCA	MEIS/PREP	+	TGATAAATGA	PBX-HOX	+	83	Y
3	17685269	17685336	CTGTCA	MEIS/PREP	+	TAATGCATCA	PBX-HOX	-	52	Y
3	17989606	17989625	TGATAAATGA	PBX-HOX	+	CTGTCA	MEIS/PREP	+	4	Y
3	18058406	18058507	CAATTTATCA	PBX-HOX	-	CTGTCA	MEIS/PREP	+	86	Y
3	18061210	18061274	CTGTCA	MEIS/PREP	+	CCATCAATCA	PBX-HOX	-	49	Y
3	18418257	18418304	TGACAG	MEIS/PREP	-	TGATGTATGA	PBX-HOX	+	32	Y
3	18445602	18445702	TGATATATTG	PBX-HOX	+	TGACAG	MEIS/PREP	-	85	Y
3	18482215	18482247	TGATCTATTA	PBX-HOX	+	CTGTCA	MEIS/PREP	+	17	Y
3	19029611	19029631	TAATAAATCA	PBX-HOX	-	CTGTCA	MEIS/PREP	+	5	Y
3	20326364	20326396	CTGTCA	MEIS/PREP	+	TCATTTATCA	PBX-HOX	-	17	Y
3	20599853	20599927	CTGTCA	MEIS/PREP	+	TGATGAATGG	PBX-HOX	+	59	Y
3	20783325	20783394	TGATGAATGG	PBX-HOX	+	TGACAG	MEIS/PREP	-	54	Y
3	21320639	21320681	TGATTGATTA	PBX-HOX	+	CTGTCA	MEIS/PREP	+	27	Y
3	21776410	21776481	TGACAG	MEIS/PREP	-	TGATTTATTG	PBX-HOX	+	56	Y
3	21984025	21984112	TGATTTATTG	PBX-HOX	+	TGACAG	MEIS/PREP	-	72	Y
3	22499963	22500044	CTGTCA	MEIS/PREP	+	TGATTGATGG	PBX-HOX	+	66	Y
3	22500035	22500070	TGATTGATGG	PBX-HOX	+	CTGTCA	MEIS/PREP	+	20	Y
3	24630372	24630484	TGATATATTA	PBX-HOX	+	TGACAG	MEIS/PREP	-	97	Y
3	24890240	24890326	TGATTGATTG	PBX-HOX	+	CTGTCA	MEIS/PREP	+	71	Y
3	24941996	24942068	CTGTCA	MEIS/PREP	+	TAATGCATCA	PBX-HOX	-	57	Y
3	25129770	25129805	TCATAAATCA	PBX-HOX	-	TGACAG	MEIS/PREP	-	20	Y
3	25315093	25315207	TGACAG	MEIS/PREP	-	CCATGAATCA	PBX-HOX	-	99	Y
3	25315198	25315269	CCATGAATCA	PBX-HOX	-	TGACAG	MEIS/PREP	-	56	Y
3	25555774	25555854	CTGTCA	MEIS/PREP	+	TGATGAATTA	PBX-HOX	+	65	Y
3	26106994	26107099	TGACAG	MEIS/PREP	-	TGATGTATGA	PBX-HOX	+	90	Y
3	26107090	26107141	TGATGTATGA	PBX-HOX	+	TGACAG	MEIS/PREP	-	36	Y
3	26176704	26176795	TGATTCATTG	PBX-HOX	+	TGACAG	MEIS/PREP	-	76	Y
3	26516376	26516432	TGATAAATGG	PBX-HOX	+	TGACAG	MEIS/PREP	-	41	Y
3	28034360	28034397	CTGTCA	MEIS/PREP	+	TGATCCATGA	PBX-HOX	+	22	Y
3	28034388	28034501	TGATCCATGA	PBX-HOX	+	CTGTCA	MEIS/PREP	+	98	Y
3	28341075	28341138	TAATAAATCA	PBX-HOX	-	CTGTCA	MEIS/PREP	+	48	Y
3	28868891	28868998	TGATTCATTG	PBX-HOX	+	CTGTCA	MEIS/PREP	+	92	Y
3	29387289	29387315	TGACAG	MEIS/PREP	-	TGATTAATTG	PBX-HOX	+	11	Y
3	29452948	29453028	TGATTCATGA	PBX-HOX	+	TGACAG	MEIS/PREP	-	65	Y
3	29667267	29667286	CCATCCATCA	PBX-HOX	-	TGACAG	MEIS/PREP	-	4	Y
3	29667281	29667303	TGACAG	MEIS/PREP	-	TGATCTATGG	PBX-HOX	+	7	Y
3	29733136	29733164	TGATTTATTG	PBX-HOX	+	CTGTCA	MEIS/PREP	+	13	Y
3	30209151	30209262	TGATTTATTG	PBX-HOX	+	TGACAG	MEIS/PREP	-	96	Y
3	31537977	31538011	CAATATATCA	PBX-HOX	-	CTGTCA	MEIS/PREP	+	19	Y
3	31854047	31854112	TGATTTATGA	PBX-HOX	+	CTGTCA	MEIS/PREP	+	50	Y
3	31969815	31969843	TGACAG	MEIS/PREP	-	TCATACATCA	PBX-HOX	-	13	Y
3	32135820	32135840	TAATTTATCA	PBX-HOX	-	CTGTCA	MEIS/PREP	+	5	Y
3	33894092	33894125	TGACAG	MEIS/PREP	-	TGATAAATGA	PBX-HOX	+	18	Y
3	33979206	33979291	TCATTTATCA	PBX-HOX	-	TGACAG	MEIS/PREP	-	70	Y
3	34062914	34062931	CTGTCA	MEIS/PREP	+	TAATATATCA	PBX-HOX	-	2	Y
3	34352281	34352339	TGACAG	MEIS/PREP	-	CAATTAATCA	PBX-HOX	-	43	Y
3	34546418	34546483	TGACAG	MEIS/PREP	-	TCATCTATCA	PBX-HOX	-	50	Y
3	34870676	34870694	TGACAG	MEIS/PREP	-	CAATGAATCA	PBX-HOX	-	3	Y
3	35163739	35163815	TGACAG	MEIS/PREP	-	TCATTCATCA	PBX-HOX	-	61	Y
3	35643548	35643654	TGACAG	MEIS/PREP	-	TAATTAATCA	PBX-HOX	-	91	Y
3	35726513	35726569	TGATTGATGG	PBX-HOX	+	TGACAG	MEIS/PREP	-	41	Y
3	35747582	35747601	TAATATATCA	PBX-HOX	-	TGACAG	MEIS/PREP	-	4	Y
3	35974779	35974806	CCATGAATCA	PBX-HOX	-	CTGTCA	MEIS/PREP	+	12	Y
3	36248513	36248568	TGATTTATGA	PBX-HOX	+	TGACAG	MEIS/PREP	-	40	Y
3	36648629	36648742	TCATAAATCA	PBX-HOX	-	CTGTCA	MEIS/PREP	+	98	Y
3	38253969	38254045	TGACAG	MEIS/PREP	-	TGATTCATTG	PBX-HOX	+	61	Y
3	38583702	38583726	TGACAG	MEIS/PREP	-	TGATAGATTG	PBX-HOX	+	9	Y
3	39033999	39034062	TGACAG	MEIS/PREP	-	TCATGTATCA	PBX-HOX	-	48	Y
3	40657364	40657430	CTGTCA	MEIS/PREP	+	TAATTAATCA	PBX-HOX	-	51	Y
3	40928364	40928393	TGACAG	MEIS/PREP	-	CCATCAATCA	PBX-HOX	-	14	Y
3	43812223	43812329	TGATTTATGA	PBX-HOX	+	TGACAG	MEIS/PREP	-	91	Y
3	49052498	49052552	TGACAG	MEIS/PREP	-	CCATTGATCA	PBX-HOX	-	39	Y
3	50503762	50503802	TAATTAATCA	PBX-HOX	-	TGACAG	MEIS/PREP	-	25	Y
3	50512949	50512989	TGACAG	MEIS/PREP	-	TGATGGATGG	PBX-HOX	+	25	Y
3	50551213	50551324	TGATTCATGA	PBX-HOX	+	TGACAG	MEIS/PREP	-	96	Y
3	52400794	52400827	CCATCCATCA	PBX-HOX	-	CTGTCA	MEIS/PREP	+	18	Y
3	54215179	54215196	TCATTAATCA	PBX-HOX	-	CTGTCA	MEIS/PREP	+	2	Y
3	54855865	54855924	TCATTTATCA	PBX-HOX	-	CTGTCA	MEIS/PREP	+	44	Y
3	54906282	54906316	CTGTCA	MEIS/PREP	+	CAATAAATCA	PBX-HOX	-	19	Y
3	55356819	55356850	CCATTCATCA	PBX-HOX	-	CTGTCA	MEIS/PREP	+	16	Y
3	55761661	55761711	TGACAG	MEIS/PREP	-	TGATTTATGA	PBX-HOX	+	35	Y
3	55893568	55893595	TGATGCATTG	PBX-HOX	+	CTGTCA	MEIS/PREP	+	12	Y
3	55893590	55893636	CTGTCA	MEIS/PREP	+	TAATGTATCA	PBX-HOX	-	31	Y
3	56036999	56037077	TGACAG	MEIS/PREP	-	TGATCAATGG	PBX-HOX	+	63	Y
3	56627530	56627560	TGACAG	MEIS/PREP	-	TGATTCATTA	PBX-HOX	+	15	Y
3	57179193	57179271	CTGTCA	MEIS/PREP	+	TGATTGATTG	PBX-HOX	+	63	Y
3	58478481	58478533	TGATAAATGG	PBX-HOX	+	TGACAG	MEIS/PREP	-	37	Y
3	58738366	58738445	CTGTCA	MEIS/PREP	+	TAATAAATCA	PBX-HOX	-	64	Y
3	58775326	58775440	TGACAG	MEIS/PREP	-	TGATAAATGG	PBX-HOX	+	99	Y
3	58811442	58811535	TGATTGATTG	PBX-HOX	+	CTGTCA	MEIS/PREP	+	78	Y
3	59025191	59025235	CTGTCA	MEIS/PREP	+	CAATTGATCA	PBX-HOX	-	29	Y
3	59171227	59171341	TGACAG	MEIS/PREP	-	TGATCTATTA	PBX-HOX	+	99	Y
3	59177528	59177573	TGATGAATGG	PBX-HOX	+	TGACAG	MEIS/PREP	-	30	Y
3	59253177	59253271	CTGTCA	MEIS/PREP	+	TGATTAATGG	PBX-HOX	+	79	Y
3	59621559	59621601	TGACAG	MEIS/PREP	-	CCATCAATCA	PBX-HOX	-	27	Y
3	59688289	59688339	TGATTGATTA	PBX-HOX	+	CTGTCA	MEIS/PREP	+	35	Y
3	59865027	59865130	CTGTCA	MEIS/PREP	+	TAATAAATCA	PBX-HOX	-	88	Y
3	60006030	60006070	TGACAG	MEIS/PREP	-	TGATTAATTA	PBX-HOX	+	25	Y
3	60006061	60006080	TGATTAATTA	PBX-HOX	+	TGACAG	MEIS/PREP	-	4	Y
3	60029941	60029985	TGACAG	MEIS/PREP	-	TGATAGATGA	PBX-HOX	+	29	Y
3	60076118	60076226	TGACAG	MEIS/PREP	-	TGATTGATGG	PBX-HOX	+	93	Y
3	60140448	60140487	CAATTAATCA	PBX-HOX	-	TGACAG	MEIS/PREP	-	24	Y
3	60300028	60300093	CCATAAATCA	PBX-HOX	-	TGACAG	MEIS/PREP	-	50	Y
3	60311053	60311079	CTGTCA	MEIS/PREP	+	TGATAAATTA	PBX-HOX	+	11	Y
3	60311070	60311141	TGATAAATTA	PBX-HOX	+	CTGTCA	MEIS/PREP	+	56	Y
3	60433263	60433304	CTGTCA	MEIS/PREP	+	CCATAAATCA	PBX-HOX	-	26	Y
3	60706524	60706623	TCATTAATCA	PBX-HOX	-	TGACAG	MEIS/PREP	-	84	Y
3	61206615	61206636	CTGTCA	MEIS/PREP	+	CCATGCATCA	PBX-HOX	-	6	Y
3	61233141	61233199	TGACAG	MEIS/PREP	-	CCATAGATCA	PBX-HOX	-	43	Y
3	61464334	61464365	TCATGCATCA	PBX-HOX	-	TGACAG	MEIS/PREP	-	16	Y
3	61531488	61531581	CTGTCA	MEIS/PREP	+	TGATGGATGA	PBX-HOX	+	78	Y
3	61870852	61870882	TCATAGATCA	PBX-HOX	-	TGACAG	MEIS/PREP	-	15	Y
3	61946215	61946268	TGATCAATGG	PBX-HOX	+	TGACAG	MEIS/PREP	-	38	Y
3	61977535	61977585	TGACAG	MEIS/PREP	-	TGATTCATGA	PBX-HOX	+	35	Y
3	62121031	62121099	TGATCTATTA	PBX-HOX	+	TGACAG	MEIS/PREP	-	53	Y
3	62674689	62674741	TGATAAATGA	PBX-HOX	+	TGACAG	MEIS/PREP	-	37	Y
3	63094743	63094834	TGATAAATTA	PBX-HOX	+	TGACAG	MEIS/PREP	-	76	Y
3	63285563	63285668	TGACAG	MEIS/PREP	-	TCATTAATCA	PBX-HOX	-	90	Y
3	63431755	63431828	TAATTGATCA	PBX-HOX	-	TGACAG	MEIS/PREP	-	58	Y
3	63571831	63571852	TGACAG	MEIS/PREP	-	TGATATATGA	PBX-HOX	+	6	Y
3	63894653	63894671	TGACAG	MEIS/PREP	-	TGATGAATTG	PBX-HOX	+	3	Y
3	63954741	63954847	TGACAG	MEIS/PREP	-	TAATTAATCA	PBX-HOX	-	91	Y
3	65182144	65182178	TCATGAATCA	PBX-HOX	-	TGACAG	MEIS/PREP	-	19	Y
3	65406836	65406899	CTGTCA	MEIS/PREP	+	CAATAAATCA	PBX-HOX	-	48	Y
3	65692661	65692745	TCATTTATCA	PBX-HOX	-	TGACAG	MEIS/PREP	-	69	Y
3	65692740	65692756	TGACAG	MEIS/PREP	-	TCATTGATCA	PBX-HOX	-	1	Y
3	66840428	66840456	CAATTAATCA	PBX-HOX	-	TGACAG	MEIS/PREP	-	13	Y
3	67132559	67132575	TGACAG	MEIS/PREP	-	TGATTTATTA	PBX-HOX	+	1	Y
3	67132566	67132620	TGATTTATTA	PBX-HOX	+	CTGTCA	MEIS/PREP	+	39	Y
3	67482462	67482515	TGATGGATGG	PBX-HOX	+	CTGTCA	MEIS/PREP	+	38	Y
3	68365168	68365187	TGACAG	MEIS/PREP	-	TGATTAATTA	PBX-HOX	+	4	Y
3	69655171	69655277	TGACAG	MEIS/PREP	-	TGATGGATGG	PBX-HOX	+	91	Y
3	69655268	69655354	TGATGGATGG	PBX-HOX	+	TGACAG	MEIS/PREP	-	71	Y
3	70099762	70099861	TGACAG	MEIS/PREP	-	TGATCAATGA	PBX-HOX	+	84	Y
3	70106958	70107006	CAATTAATCA	PBX-HOX	-	CTGTCA	MEIS/PREP	+	33	Y
3	70290019	70290099	TGACAG	MEIS/PREP	-	TGATAAATGA	PBX-HOX	+	65	Y
3	70410836	70410893	TCATGCATCA	PBX-HOX	-	CTGTCA	MEIS/PREP	+	42	Y
3	70753174	70753230	CTGTCA	MEIS/PREP	+	TGATAAATGG	PBX-HOX	+	41	Y
3	70851612	70851718	TGACAG	MEIS/PREP	-	TGATGGATGG	PBX-HOX	+	91	Y
3	71009263	71009353	TCATTAATCA	PBX-HOX	-	CTGTCA	MEIS/PREP	+	75	Y
3	71097028	71097070	TGACAG	MEIS/PREP	-	CAATACATCA	PBX-HOX	-	27	Y
3	71099848	71099950	TGATCAATTG	PBX-HOX	+	CTGTCA	MEIS/PREP	+	87	Y
3	71099945	71099963	CTGTCA	MEIS/PREP	+	TGATTTATGG	PBX-HOX	+	3	Y
3	71111341	71111451	TGATTTATGG	PBX-HOX	+	CTGTCA	MEIS/PREP	+	95	Y
3	71112158	71112226	TGACAG	MEIS/PREP	-	CAATAAATCA	PBX-HOX	-	53	Y
3	71146773	71146800	TGACAG	MEIS/PREP	-	TCATCAATCA	PBX-HOX	-	12	Y
3	71216146	71216168	TGACAG	MEIS/PREP	-	CAATCAATCA	PBX-HOX	-	7	Y
3	71238464	71238539	TGATCAATGG	PBX-HOX	+	CTGTCA	MEIS/PREP	+	60	Y
3	71280265	71280344	TGACAG	MEIS/PREP	-	CCATGAATCA	PBX-HOX	-	64	Y
3	71441485	71441582	TGACAG	MEIS/PREP	-	TGATATATTA	PBX-HOX	+	82	Y
3	71539963	71540029	TCATATATCA	PBX-HOX	-	TGACAG	MEIS/PREP	-	51	Y
3	71622992	71623019	CCATACATCA	PBX-HOX	-	CTGTCA	MEIS/PREP	+	12	Y
3	72253735	72253840	CTGTCA	MEIS/PREP	+	TGATAGATGG	PBX-HOX	+	90	Y
3	72712719	72712782	CTGTCA	MEIS/PREP	+	TCATTCATCA	PBX-HOX	-	48	Y
3	73278184	73278206	CCATTCATCA	PBX-HOX	-	CTGTCA	MEIS/PREP	+	7	Y
3	73278201	73278303	CTGTCA	MEIS/PREP	+	TCATTGATCA	PBX-HOX	-	87	Y
3	73500631	73500681	TCATGGATCA	PBX-HOX	-	CTGTCA	MEIS/PREP	+	35	Y
3	73502080	73502136	CTGTCA	MEIS/PREP	+	TGATAAATGA	PBX-HOX	+	41	Y
3	73955133	73955158	CTGTCA	MEIS/PREP	+	TGATAAATTG	PBX-HOX	+	10	Y
3	74067214	74067268	TGATCTATTA	PBX-HOX	+	TGACAG	MEIS/PREP	-	39	Y
3	74250289	74250371	TCATTAATCA	PBX-HOX	-	CTGTCA	MEIS/PREP	+	67	Y
3	74290950	74290970	CAATGCATCA	PBX-HOX	-	TGACAG	MEIS/PREP	-	5	Y
3	75045082	75045165	TGATAAATGA	PBX-HOX	+	CTGTCA	MEIS/PREP	+	68	Y
3	75103401	75103416	TAATTTATCA	PBX-HOX	-	CTGTCA	MEIS/PREP	+	0	Y
3	75197871	75197955	CTGTCA	MEIS/PREP	+	TCATGGATCA	PBX-HOX	-	69	Y
3	75203546	75203564	TGATTAATTG	PBX-HOX	+	CTGTCA	MEIS/PREP	+	3	Y
3	75308455	75308486	CTGTCA	MEIS/PREP	+	TGATGAATTA	PBX-HOX	+	16	Y
3	75922917	75923013	TAATCAATCA	PBX-HOX	-	CTGTCA	MEIS/PREP	+	81	Y
3	76107046	76107108	TGACAG	MEIS/PREP	-	CAATAAATCA	PBX-HOX	-	47	Y
3	76703195	76703254	CCATTTATCA	PBX-HOX	-	CTGTCA	MEIS/PREP	+	44	Y
3	76750648	76750689	TGACAG	MEIS/PREP	-	TGATTCATTG	PBX-HOX	+	26	Y
3	76932885	76932980	CTGTCA	MEIS/PREP	+	CAATATATCA	PBX-HOX	-	80	Y
3	77129659	77129721	TGACAG	MEIS/PREP	-	CCATTTATCA	PBX-HOX	-	47	Y
3	77149271	77149339	TAATGAATCA	PBX-HOX	-	TGACAG	MEIS/PREP	-	53	Y
3	77190868	77190939	TGACAG	MEIS/PREP	-	TGATAAATTA	PBX-HOX	+	56	Y
3	77219074	77219185	TGACAG	MEIS/PREP	-	TCATAAATCA	PBX-HOX	-	96	Y
3	77219176	77219248	TCATAAATCA	PBX-HOX	-	CTGTCA	MEIS/PREP	+	57	Y
3	78463236	78463283	TGATTAATGA	PBX-HOX	+	TGACAG	MEIS/PREP	-	32	Y
3	78841490	78841534	CTGTCA	MEIS/PREP	+	TGATTTATTA	PBX-HOX	+	29	Y
3	79495686	79495719	TGATAAATGG	PBX-HOX	+	CTGTCA	MEIS/PREP	+	18	Y
3	79721134	79721188	CTGTCA	MEIS/PREP	+	TCATTGATCA	PBX-HOX	-	39	Y
3	80089500	80089546	CCATGGATCA	PBX-HOX	-	TGACAG	MEIS/PREP	-	31	Y
3	80117319	80117372	TAATTAATCA	PBX-HOX	-	CTGTCA	MEIS/PREP	+	38	Y
3	80502145	80502188	TGATTTATGA	PBX-HOX	+	CTGTCA	MEIS/PREP	+	28	Y
3	81369946	81370022	TGATTTATTA	PBX-HOX	+	TGACAG	MEIS/PREP	-	61	Y
3	81426707	81426724	CAATTCATCA	PBX-HOX	-	CTGTCA	MEIS/PREP	+	2	Y
3	81457607	81457682	TGATGTATGA	PBX-HOX	+	CTGTCA	MEIS/PREP	+	60	Y
3	81499603	81499686	TGATAAATTA	PBX-HOX	+	CTGTCA	MEIS/PREP	+	68	Y
3	81968402	81968511	TGATACATTG	PBX-HOX	+	CTGTCA	MEIS/PREP	+	94	Y
3	82128833	82128852	TAATGAATCA	PBX-HOX	-	CTGTCA	MEIS/PREP	+	4	Y
3	82571485	82571522	CTGTCA	MEIS/PREP	+	TGATCCATTG	PBX-HOX	+	22	Y
3	82780140	82780193	TGATTTATGA	PBX-HOX	+	CTGTCA	MEIS/PREP	+	38	Y
3	83036589	83036640	CTGTCA	MEIS/PREP	+	TGATTCATTG	PBX-HOX	+	36	Y
3	83238304	83238396	TGATTCATTA	PBX-HOX	+	TGACAG	MEIS/PREP	-	77	Y
3	84046377	84046430	TAATTGATCA	PBX-HOX	-	CTGTCA	MEIS/PREP	+	38	Y
3	84046425	84046499	CTGTCA	MEIS/PREP	+	TGATGTATGA	PBX-HOX	+	59	Y
3	85241235	85241308	TAATAAATCA	PBX-HOX	-	CTGTCA	MEIS/PREP	+	58	Y
3	85308103	85308198	CTGTCA	MEIS/PREP	+	TCATTCATCA	PBX-HOX	-	80	Y
3	85408188	85408253	CTGTCA	MEIS/PREP	+	TGATTCATGG	PBX-HOX	+	50	Y
3	85551813	85551832	TGACAG	MEIS/PREP	-	TGATGAATTA	PBX-HOX	+	4	Y
3	85662119	85662167	TAATTGATCA	PBX-HOX	-	TGACAG	MEIS/PREP	-	33	Y
3	85802211	85802246	TGATTGATGA	PBX-HOX	+	TGACAG	MEIS/PREP	-	20	Y
3	85900416	85900474	TGATTAATTG	PBX-HOX	+	CTGTCA	MEIS/PREP	+	43	Y
3	86201307	86201409	TGACAG	MEIS/PREP	-	TGATGGATTA	PBX-HOX	+	87	Y
3	86484069	86484146	TGATTAATTA	PBX-HOX	+	CTGTCA	MEIS/PREP	+	62	Y
3	86561922	86561946	CTGTCA	MEIS/PREP	+	TGATAAATTA	PBX-HOX	+	9	Y
3	86815479	86815506	TGACAG	MEIS/PREP	-	TGATGTATTA	PBX-HOX	+	12	Y
3	88015661	88015741	CTGTCA	MEIS/PREP	+	TGATATATTA	PBX-HOX	+	65	Y
3	88673066	88673102	TGATATATGG	PBX-HOX	+	CTGTCA	MEIS/PREP	+	21	Y
3	88961316	88961419	CTGTCA	MEIS/PREP	+	CAATTCATCA	PBX-HOX	-	88	Y
3	88968185	88968248	CTGTCA	MEIS/PREP	+	CCATTCATCA	PBX-HOX	-	48	Y
3	89189242	89189270	TGATTTATGA	PBX-HOX	+	CTGTCA	MEIS/PREP	+	13	Y
3	89229608	89229651	TGACAG	MEIS/PREP	-	TGATGCATTG	PBX-HOX	+	28	Y
3	89536653	89536681	TGACAG	MEIS/PREP	-	TGATTTATGG	PBX-HOX	+	13	Y
3	94053052	94053112	TGACAG	MEIS/PREP	-	TGATTAATTA	PBX-HOX	+	45	Y
3	94229651	94229735	TGATTAATTA	PBX-HOX	+	CTGTCA	MEIS/PREP	+	69	Y
3	94391713	94391736	TGATAGATGA	PBX-HOX	+	CTGTCA	MEIS/PREP	+	8	Y
3	94435397	94435417	TGACAG	MEIS/PREP	-	TCATCAATCA	PBX-HOX	-	5	Y
3	95732628	95732671	TCATTCATCA	PBX-HOX	-	TGACAG	MEIS/PREP	-	28	Y
3	95863718	95863794	CTGTCA	MEIS/PREP	+	TAATTAATCA	PBX-HOX	-	61	Y
3	96169767	96169822	TGACAG	MEIS/PREP	-	TGATTGATGA	PBX-HOX	+	40	Y
3	96619598	96619692	CTGTCA	MEIS/PREP	+	TGATTAATGG	PBX-HOX	+	79	Y
3	97429211	97429291	CAATATATCA	PBX-HOX	-	CTGTCA	MEIS/PREP	+	65	Y
3	97719775	97719797	CCATAAATCA	PBX-HOX	-	TGACAG	MEIS/PREP	-	7	Y
3	98562528	98562611	TAATCCATCA	PBX-HOX	-	CTGTCA	MEIS/PREP	+	68	Y
3	98633175	98633218	TGATCCATTA	PBX-HOX	+	CTGTCA	MEIS/PREP	+	28	Y
3	98641867	98641907	CCATTCATCA	PBX-HOX	-	CTGTCA	MEIS/PREP	+	25	Y
3	98673660	98673730	TGATGGATTA	PBX-HOX	+	TGACAG	MEIS/PREP	-	55	Y
3	99565439	99565539	TCATTCATCA	PBX-HOX	-	CTGTCA	MEIS/PREP	+	85	Y
3	99570062	99570119	TGACAG	MEIS/PREP	-	CCATTGATCA	PBX-HOX	-	42	Y
3	99908755	99908784	TAATTAATCA	PBX-HOX	-	TGACAG	MEIS/PREP	-	14	Y
3	102223207	102223230	CAATATATCA	PBX-HOX	-	CTGTCA	MEIS/PREP	+	8	Y
3	102266631	102266674	TGACAG	MEIS/PREP	-	TGATTTATTG	PBX-HOX	+	28	Y
3	103720331	103720348	CTGTCA	MEIS/PREP	+	TGATTTATTA	PBX-HOX	+	2	Y
3	103882424	103882459	CAATACATCA	PBX-HOX	-	TGACAG	MEIS/PREP	-	20	Y
3	104709164	104709208	TGACAG	MEIS/PREP	-	TGATTTATGG	PBX-HOX	+	29	Y
3	105004693	105004729	TGACAG	MEIS/PREP	-	TGATTGATTA	PBX-HOX	+	21	Y
3	105199796	105199827	TGATTGATGA	PBX-HOX	+	TGACAG	MEIS/PREP	-	16	Y
3	105245620	105245689	TGACAG	MEIS/PREP	-	CCATCAATCA	PBX-HOX	-	54	Y
3	105294063	105294141	CTGTCA	MEIS/PREP	+	TCATAGATCA	PBX-HOX	-	63	Y
3	106809001	106809071	CAATGAATCA	PBX-HOX	-	CTGTCA	MEIS/PREP	+	55	Y
3	107171886	107171928	TGACAG	MEIS/PREP	-	TGATTTATTA	PBX-HOX	+	27	Y
3	107318825	107318867	TGACAG	MEIS/PREP	-	TGATTTATTG	PBX-HOX	+	27	Y
3	107549586	107549643	TGATTTATTG	PBX-HOX	+	CTGTCA	MEIS/PREP	+	42	Y
3	107661894	107661990	TCATCCATCA	PBX-HOX	-	TGACAG	MEIS/PREP	-	81	Y
3	108205855	108205916	CTGTCA	MEIS/PREP	+	CCATAAATCA	PBX-HOX	-	46	Y
3	108205907	108206016	CCATAAATCA	PBX-HOX	-	CTGTCA	MEIS/PREP	+	94	Y
3	108517798	108517852	TGATTTATTA	PBX-HOX	+	TGACAG	MEIS/PREP	-	39	Y
3	108626014	108626092	TGACAG	MEIS/PREP	-	CCATTCATCA	PBX-HOX	-	63	Y
3	108813764	108813872	CCATAGATCA	PBX-HOX	-	TGACAG	MEIS/PREP	-	93	Y
3	108845037	108845090	CAATGAATCA	PBX-HOX	-	CTGTCA	MEIS/PREP	+	38	Y
3	109317054	109317151	CTGTCA	MEIS/PREP	+	CCATTTATCA	PBX-HOX	-	82	Y
3	110043908	110043963	CTGTCA	MEIS/PREP	+	CCATCTATCA	PBX-HOX	-	40	Y
3	110502520	110502540	CAATAGATCA	PBX-HOX	-	TGACAG	MEIS/PREP	-	5	Y
3	110648464	110648543	TGATGAATTG	PBX-HOX	+	CTGTCA	MEIS/PREP	+	64	Y
3	110714767	110714844	TAATAAATCA	PBX-HOX	-	TGACAG	MEIS/PREP	-	62	Y
3	111521753	111521784	TAATTAATCA	PBX-HOX	-	CTGTCA	MEIS/PREP	+	16	Y
3	112352742	112352781	CTGTCA	MEIS/PREP	+	CAATAAATCA	PBX-HOX	-	24	Y
3	112929798	112929824	TGATGAATGG	PBX-HOX	+	CTGTCA	MEIS/PREP	+	11	Y
3	113740994	113741043	CAATACATCA	PBX-HOX	-	TGACAG	MEIS/PREP	-	34	Y
3	113741200	113741231	CTGTCA	MEIS/PREP	+	TGATTAATGA	PBX-HOX	+	16	Y
3	113908826	113908866	TGATTGATGG	PBX-HOX	+	CTGTCA	MEIS/PREP	+	25	Y
3	113973403	113973454	TGATTGATTG	PBX-HOX	+	TGACAG	MEIS/PREP	-	36	Y
3	114035595	114035687	TGACAG	MEIS/PREP	-	TGATTAATGG	PBX-HOX	+	77	Y
3	114045912	114045953	TGATGCATTA	PBX-HOX	+	TGACAG	MEIS/PREP	-	26	Y
3	114274483	114274501	CCATTTATCA	PBX-HOX	-	CTGTCA	MEIS/PREP	+	3	Y
3	114392464	114392493	TGACAG	MEIS/PREP	-	TGATTCATGA	PBX-HOX	+	14	Y
3	114392484	114392518	TGATTCATGA	PBX-HOX	+	TGACAG	MEIS/PREP	-	19	Y
3	114969930	114970034	TCATACATCA	PBX-HOX	-	TGACAG	MEIS/PREP	-	89	Y
3	115117574	115117589	TGATCAATGG	PBX-HOX	+	TGACAG	MEIS/PREP	-	0	Y
3	115786376	115786459	CTGTCA	MEIS/PREP	+	CCATCAATCA	PBX-HOX	-	68	Y
3	116252699	116252741	CAATTAATCA	PBX-HOX	-	CTGTCA	MEIS/PREP	+	27	Y
3	116299850	116299871	TGATTAATTG	PBX-HOX	+	CTGTCA	MEIS/PREP	+	6	Y
3	116381542	116381620	TGATGTATTG	PBX-HOX	+	TGACAG	MEIS/PREP	-	63	Y
3	116381615	116381638	TGACAG	MEIS/PREP	-	TGATATATTG	PBX-HOX	+	8	Y
3	116992108	116992167	TGATTCATTG	PBX-HOX	+	TGACAG	MEIS/PREP	-	44	Y
3	116992562	116992582	CAATGCATCA	PBX-HOX	-	TGACAG	MEIS/PREP	-	5	Y
3	116992577	116992636	TGACAG	MEIS/PREP	-	TAATCAATCA	PBX-HOX	-	44	Y
3	117072048	117072133	CTGTCA	MEIS/PREP	+	CCATTAATCA	PBX-HOX	-	70	Y
3	117152492	117152523	CTGTCA	MEIS/PREP	+	CAATAAATCA	PBX-HOX	-	16	Y
3	117237110	117237148	TGATGCATGA	PBX-HOX	+	CTGTCA	MEIS/PREP	+	23	Y
3	117251167	117251248	TCATGCATCA	PBX-HOX	-	TGACAG	MEIS/PREP	-	66	Y
3	117252706	117252787	TGATTAATTA	PBX-HOX	+	CTGTCA	MEIS/PREP	+	66	Y
3	117273686	117273720	TCATCAATCA	PBX-HOX	-	TGACAG	MEIS/PREP	-	19	Y
3	117315564	117315669	TGACAG	MEIS/PREP	-	TGATTAATTA	PBX-HOX	+	90	Y
3	117315660	117315718	TGATTAATTA	PBX-HOX	+	TGACAG	MEIS/PREP	-	43	Y
3	117424723	117424757	TAATTCATCA	PBX-HOX	-	CTGTCA	MEIS/PREP	+	19	Y
3	117517593	117517633	TGACAG	MEIS/PREP	-	TGATTGATGA	PBX-HOX	+	25	Y
3	117566182	117566285	TAATATATCA	PBX-HOX	-	CTGTCA	MEIS/PREP	+	88	Y
3	118345517	118345545	CAATTCATCA	PBX-HOX	-	TGACAG	MEIS/PREP	-	13	Y
3	118750570	118750663	CTGTCA	MEIS/PREP	+	TGATAAATTG	PBX-HOX	+	78	Y
3	120557488	120557551	TGACAG	MEIS/PREP	-	TGATAAATTA	PBX-HOX	+	48	Y
3	121412735	121412752	TCATCTATCA	PBX-HOX	-	CTGTCA	MEIS/PREP	+	2	Y
3	121822519	121822628	TGACAG	MEIS/PREP	-	CAATGTATCA	PBX-HOX	-	94	Y
3	121822626	121822687	TCATCCATCA	PBX-HOX	-	CTGTCA	MEIS/PREP	+	46	Y
3	123774022	123774084	TAATGTATCA	PBX-HOX	-	CTGTCA	MEIS/PREP	+	47	Y
3	123870973	123871035	TCATGAATCA	PBX-HOX	-	CTGTCA	MEIS/PREP	+	47	Y
3	123940945	123941039	TGACAG	MEIS/PREP	-	TGATACATGA	PBX-HOX	+	79	Y
3	124037081	124037146	TGACAG	MEIS/PREP	-	TCATCAATCA	PBX-HOX	-	50	Y
3	124205127	124205200	CTGTCA	MEIS/PREP	+	TGATATATGA	PBX-HOX	+	58	Y
3	126732177	126732222	TGACAG	MEIS/PREP	-	TGATGAATTG	PBX-HOX	+	30	Y
3	127608522	127608539	TAATGAATCA	PBX-HOX	-	CTGTCA	MEIS/PREP	+	2	Y
3	127639411	127639505	TCATATATCA	PBX-HOX	-	CTGTCA	MEIS/PREP	+	79	Y
3	127648805	127648910	TGACAG	MEIS/PREP	-	TGATTAATTG	PBX-HOX	+	90	Y
3	127648901	127648963	TGATTAATTG	PBX-HOX	+	CTGTCA	MEIS/PREP	+	47	Y
3	127648958	127649008	CTGTCA	MEIS/PREP	+	TGATCGATTA	PBX-HOX	+	35	Y
3	127795958	127796026	TGACAG	MEIS/PREP	-	CCATTAATCA	PBX-HOX	-	53	Y
3	127970769	127970811	CAATGCATCA	PBX-HOX	-	CTGTCA	MEIS/PREP	+	27	Y
3	130475571	130475597	TGACAG	MEIS/PREP	-	TCATAAATCA	PBX-HOX	-	11	Y
3	130809084	130809135	CTGTCA	MEIS/PREP	+	TAATCCATCA	PBX-HOX	-	36	Y
3	130829637	130829728	TGACAG	MEIS/PREP	-	TGATTTATTG	PBX-HOX	+	76	Y
3	132471825	132471931	CTGTCA	MEIS/PREP	+	TGATGAATGA	PBX-HOX	+	91	Y
3	132716912	132716961	CTGTCA	MEIS/PREP	+	TCATGGATCA	PBX-HOX	-	34	Y
3	132928950	132928991	TCATTTATCA	PBX-HOX	-	CTGTCA	MEIS/PREP	+	26	Y
3	134295131	134295163	TGACAG	MEIS/PREP	-	TCATTCATCA	PBX-HOX	-	17	Y
3	134555069	134555179	TGACAG	MEIS/PREP	-	CCATAAATCA	PBX-HOX	-	95	Y
3	134719294	134719403	TGACAG	MEIS/PREP	-	TAATTAATCA	PBX-HOX	-	94	Y
3	135172151	135172199	TGACAG	MEIS/PREP	-	TGATTCATGG	PBX-HOX	+	33	Y
3	136905462	136905522	CAATTCATCA	PBX-HOX	-	CTGTCA	MEIS/PREP	+	45	Y
3	136983474	136983542	TGACAG	MEIS/PREP	-	TGATGGATGG	PBX-HOX	+	53	Y
3	137125658	137125701	CTGTCA	MEIS/PREP	+	TAATCCATCA	PBX-HOX	-	28	Y
3	137570976	137571077	TGATGAATTA	PBX-HOX	+	CTGTCA	MEIS/PREP	+	86	Y
3	137743649	137743706	CTGTCA	MEIS/PREP	+	TCATAAATCA	PBX-HOX	-	42	Y
3	137743697	137743803	TCATAAATCA	PBX-HOX	-	TGACAG	MEIS/PREP	-	91	Y
3	138876435	138876490	CTGTCA	MEIS/PREP	+	CCATGGATCA	PBX-HOX	-	40	Y
3	139759740	139759825	CTGTCA	MEIS/PREP	+	TGATAAATGA	PBX-HOX	+	70	Y
3	139880175	139880269	TGATTTATGA	PBX-HOX	+	TGACAG	MEIS/PREP	-	79	Y
3	140007457	140007555	TGATCAATTG	PBX-HOX	+	CTGTCA	MEIS/PREP	+	83	Y
3	141825452	141825502	TGATGCATTA	PBX-HOX	+	CTGTCA	MEIS/PREP	+	35	Y
3	143252482	143252583	TCATATATCA	PBX-HOX	-	CTGTCA	MEIS/PREP	+	86	Y
3	143822777	143822871	TGATCTATTA	PBX-HOX	+	TGACAG	MEIS/PREP	-	79	Y
3	143838665	143838777	TGACAG	MEIS/PREP	-	TAATTAATCA	PBX-HOX	-	97	Y
3	144126389	144126460	TGACAG	MEIS/PREP	-	CCATAAATCA	PBX-HOX	-	56	Y
3	145028402	145028437	CTGTCA	MEIS/PREP	+	TGATAAATGA	PBX-HOX	+	20	Y
3	145805908	145805958	TGACAG	MEIS/PREP	-	TAATTAATCA	PBX-HOX	-	35	Y
3	146677338	146677436	CTGTCA	MEIS/PREP	+	CCATGTATCA	PBX-HOX	-	83	Y
3	147132457	147132490	CTGTCA	MEIS/PREP	+	TGATAAATGA	PBX-HOX	+	18	Y
3	147249522	147249553	TGATTAATTA	PBX-HOX	+	TGACAG	MEIS/PREP	-	16	Y
3	147380115	147380153	CTGTCA	MEIS/PREP	+	TGATTAATGA	PBX-HOX	+	23	Y
3	147380144	147380246	TGATTAATGA	PBX-HOX	+	TGACAG	MEIS/PREP	-	87	Y
3	147380241	147380292	TGACAG	MEIS/PREP	-	TAATTTATCA	PBX-HOX	-	36	Y
3	148596217	148596242	CTGTCA	MEIS/PREP	+	TGATTCATGA	PBX-HOX	+	10	Y
3	149376466	149376532	CTGTCA	MEIS/PREP	+	CCATTCATCA	PBX-HOX	-	51	Y
3	149771995	149772030	TGATTTATTG	PBX-HOX	+	TGACAG	MEIS/PREP	-	20	Y
3	149982317	149982412	CAATTCATCA	PBX-HOX	-	CTGTCA	MEIS/PREP	+	80	Y
3	150063021	150063053	TGACAG	MEIS/PREP	-	TGATTTATTG	PBX-HOX	+	17	Y
3	150066539	150066582	CTGTCA	MEIS/PREP	+	TGATTCATTA	PBX-HOX	+	28	Y
3	150650333	150650379	TGACAG	MEIS/PREP	-	TGATAAATTG	PBX-HOX	+	31	Y
3	151085413	151085463	CTGTCA	MEIS/PREP	+	TGATTCATTA	PBX-HOX	+	35	Y
3	152041931	152041974	TCATTAATCA	PBX-HOX	-	CTGTCA	MEIS/PREP	+	28	Y
3	152173154	152173196	TAATTGATCA	PBX-HOX	-	TGACAG	MEIS/PREP	-	27	Y
3	152716623	152716732	TGACAG	MEIS/PREP	-	TAATTCATCA	PBX-HOX	-	94	Y
3	154685035	154685126	TGATGGATGA	PBX-HOX	+	CTGTCA	MEIS/PREP	+	76	Y
3	155013128	155013171	CTGTCA	MEIS/PREP	+	TAATTCATCA	PBX-HOX	-	28	Y
3	155393215	155393242	TGACAG	MEIS/PREP	-	TGATACATGG	PBX-HOX	+	12	Y
3	156931001	156931022	CTGTCA	MEIS/PREP	+	TCATTAATCA	PBX-HOX	-	6	Y
3	157538112	157538221	CTGTCA	MEIS/PREP	+	TGATAAATGA	PBX-HOX	+	94	Y
3	157574483	157574544	TGACAG	MEIS/PREP	-	TGATAAATTA	PBX-HOX	+	46	Y
3	157776743	157776761	CCATAAATCA	PBX-HOX	-	TGACAG	MEIS/PREP	-	3	Y
3	158687957	158687993	TGATGAATGA	PBX-HOX	+	TGACAG	MEIS/PREP	-	21	Y
3	159045399	159045450	CTGTCA	MEIS/PREP	+	TAATGAATCA	PBX-HOX	-	36	Y
3	159258635	159258708	CAATGCATCA	PBX-HOX	-	CTGTCA	MEIS/PREP	+	58	Y
3	159503279	159503319	TGACAG	MEIS/PREP	-	TGATATATGA	PBX-HOX	+	25	Y
3	159901054	159901167	TGATCAATTG	PBX-HOX	+	CTGTCA	MEIS/PREP	+	98	Y
3	159911552	159911593	CTGTCA	MEIS/PREP	+	TAATGTATCA	PBX-HOX	-	26	Y
3	159911584	159911624	TAATGTATCA	PBX-HOX	-	CTGTCA	MEIS/PREP	+	25	Y
3	160351905	160351972	TGACAG	MEIS/PREP	-	TCATAGATCA	PBX-HOX	-	52	Y
3	161297523	161297589	CTGTCA	MEIS/PREP	+	CAATAAATCA	PBX-HOX	-	51	Y
3	161509353	161509406	TCATGTATCA	PBX-HOX	-	TGACAG	MEIS/PREP	-	38	Y
3	161689816	161689923	CTGTCA	MEIS/PREP	+	TAATGCATCA	PBX-HOX	-	92	Y
3	161689914	161689975	TAATGCATCA	PBX-HOX	-	TGACAG	MEIS/PREP	-	46	Y
3	162061823	162061872	TGACAG	MEIS/PREP	-	CAATATATCA	PBX-HOX	-	34	Y
3	165548501	165548543	TGATCCATGG	PBX-HOX	+	TGACAG	MEIS/PREP	-	27	Y
3	165977744	165977778	TGATAAATGA	PBX-HOX	+	CTGTCA	MEIS/PREP	+	19	Y
3	166710932	166710954	TCATTTATCA	PBX-HOX	-	TGACAG	MEIS/PREP	-	7	Y
3	167162449	167162550	TGATAAATGA	PBX-HOX	+	CTGTCA	MEIS/PREP	+	86	Y
3	167271813	167271913	TGATGAATTA	PBX-HOX	+	CTGTCA	MEIS/PREP	+	85	Y
3	167416038	167416076	CTGTCA	MEIS/PREP	+	TGATAGATGA	PBX-HOX	+	23	Y
3	167601368	167601460	TGACAG	MEIS/PREP	-	TGATGCATGA	PBX-HOX	+	77	Y
3	167930869	167930963	CTGTCA	MEIS/PREP	+	TGATGCATGG	PBX-HOX	+	79	Y
3	167930954	167931009	TGATGCATGG	PBX-HOX	+	TGACAG	MEIS/PREP	-	40	Y
3	168045700	168045768	TGACAG	MEIS/PREP	-	TCATTTATCA	PBX-HOX	-	53	Y
3	168050847	168050940	CCATTTATCA	PBX-HOX	-	CTGTCA	MEIS/PREP	+	78	Y
3	168594514	168594601	TAATGCATCA	PBX-HOX	-	CTGTCA	MEIS/PREP	+	72	Y
3	168823430	168823474	TGATCCATTA	PBX-HOX	+	TGACAG	MEIS/PREP	-	29	Y
3	168840306	168840407	TGATGGATTA	PBX-HOX	+	CTGTCA	MEIS/PREP	+	86	Y
3	168866938	168866972	CTGTCA	MEIS/PREP	+	TGATGCATTG	PBX-HOX	+	19	Y
3	168913600	168913624	TGATTGATGA	PBX-HOX	+	CTGTCA	MEIS/PREP	+	9	Y
3	168913703	168913742	CTGTCA	MEIS/PREP	+	CCATTAATCA	PBX-HOX	-	24	Y
3	169050197	169050298	TGACAG	MEIS/PREP	-	TGATTAATGA	PBX-HOX	+	86	Y
3	169058021	169058093	CTGTCA	MEIS/PREP	+	TGATCGATGG	PBX-HOX	+	57	Y
3	169060697	169060747	TGATTTATTG	PBX-HOX	+	CTGTCA	MEIS/PREP	+	35	Y
3	169082454	169082487	CTGTCA	MEIS/PREP	+	CCATTCATCA	PBX-HOX	-	18	Y
3	169325857	169325946	TCATTGATCA	PBX-HOX	-	CTGTCA	MEIS/PREP	+	74	Y
3	169344846	169344954	CAATTAATCA	PBX-HOX	-	TGACAG	MEIS/PREP	-	93	Y
3	169404287	169404380	TGACAG	MEIS/PREP	-	TGATGCATTA	PBX-HOX	+	78	Y
3	170227100	170227143	TCATTAATCA	PBX-HOX	-	TGACAG	MEIS/PREP	-	28	Y
3	170773280	170773330	TGACAG	MEIS/PREP	-	TGATTCATGG	PBX-HOX	+	35	Y
3	170980162	170980228	TGACAG	MEIS/PREP	-	CCATAAATCA	PBX-HOX	-	51	Y
3	171600891	171600999	CTGTCA	MEIS/PREP	+	TGATTTATTG	PBX-HOX	+	93	Y
3	172224364	172224406	CTGTCA	MEIS/PREP	+	TGATAGATGG	PBX-HOX	+	27	Y
3	172626357	172626448	TCATGAATCA	PBX-HOX	-	TGACAG	MEIS/PREP	-	76	Y
3	172779774	172779796	TGACAG	MEIS/PREP	-	TAATTAATCA	PBX-HOX	-	7	Y
3	173228477	173228540	TGATAAATTA	PBX-HOX	+	TGACAG	MEIS/PREP	-	48	Y
3	173629319	173629399	CTGTCA	MEIS/PREP	+	TAATTTATCA	PBX-HOX	-	65	Y
3	173629390	173629482	TAATTTATCA	PBX-HOX	-	CTGTCA	MEIS/PREP	+	77	Y
3	173834678	173834735	TGATATATGA	PBX-HOX	+	TGACAG	MEIS/PREP	-	42	Y
3	174002986	174003014	TGATGAATTG	PBX-HOX	+	CTGTCA	MEIS/PREP	+	13	Y
3	174494417	174494436	TGATACATTA	PBX-HOX	+	TGACAG	MEIS/PREP	-	4	Y
3	174836502	174836560	CTGTCA	MEIS/PREP	+	TGATGAATGG	PBX-HOX	+	43	Y
3	174956769	174956787	CTGTCA	MEIS/PREP	+	CCATTCATCA	PBX-HOX	-	3	Y
3	174956891	174956972	TGATGGATGG	PBX-HOX	+	TGACAG	MEIS/PREP	-	66	Y
3	175329349	175329400	TGATCCATTG	PBX-HOX	+	CTGTCA	MEIS/PREP	+	36	Y
3	175349350	175349374	TAATTCATCA	PBX-HOX	-	TGACAG	MEIS/PREP	-	9	Y
3	175491841	175491896	TGATGTATGG	PBX-HOX	+	CTGTCA	MEIS/PREP	+	40	Y
3	176408055	176408144	TGACAG	MEIS/PREP	-	TCATATATCA	PBX-HOX	-	74	Y
3	176636689	176636725	TCATAAATCA	PBX-HOX	-	TGACAG	MEIS/PREP	-	21	Y
3	177273652	177273675	TCATCCATCA	PBX-HOX	-	TGACAG	MEIS/PREP	-	8	Y
3	177608100	177608157	CCATAAATCA	PBX-HOX	-	TGACAG	MEIS/PREP	-	42	Y
3	177819028	177819100	CTGTCA	MEIS/PREP	+	CAATGCATCA	PBX-HOX	-	57	Y
3	178168385	178168421	TGATTAATGG	PBX-HOX	+	CTGTCA	MEIS/PREP	+	21	Y
3	178312865	178312891	CAATACATCA	PBX-HOX	-	CTGTCA	MEIS/PREP	+	11	Y
3	178672697	178672740	TGACAG	MEIS/PREP	-	TAATAAATCA	PBX-HOX	-	28	Y
3	180460018	180460075	CTGTCA	MEIS/PREP	+	TGATTTATGG	PBX-HOX	+	42	Y
3	180590882	180590943	TGACAG	MEIS/PREP	-	TGATATATTA	PBX-HOX	+	46	Y
3	181128457	181128498	CTGTCA	MEIS/PREP	+	TCATGGATCA	PBX-HOX	-	26	Y
3	181135739	181135790	TGACAG	MEIS/PREP	-	CAATTAATCA	PBX-HOX	-	36	Y
3	181142639	181142655	TCATATATCA	PBX-HOX	-	CTGTCA	MEIS/PREP	+	1	Y
3	181142650	181142715	CTGTCA	MEIS/PREP	+	TGATGAATGA	PBX-HOX	+	50	Y
3	181272270	181272375	TGATGTATTA	PBX-HOX	+	TGACAG	MEIS/PREP	-	90	Y
3	181279049	181279074	CTGTCA	MEIS/PREP	+	TCATTAATCA	PBX-HOX	-	10	Y
3	181283273	181283369	CTGTCA	MEIS/PREP	+	CAATTTATCA	PBX-HOX	-	81	Y
3	181283360	181283415	CAATTTATCA	PBX-HOX	-	TGACAG	MEIS/PREP	-	40	Y
3	181741640	181741755	CTGTCA	MEIS/PREP	+	TAATCCATCA	PBX-HOX	-	100	Y
3	181839099	181839180	CTGTCA	MEIS/PREP	+	CAATATATCA	PBX-HOX	-	66	Y
3	181890377	181890437	TCATATATCA	PBX-HOX	-	TGACAG	MEIS/PREP	-	45	Y
3	181972697	181972735	TGATAGATGA	PBX-HOX	+	CTGTCA	MEIS/PREP	+	23	Y
3	182083089	182083104	TGACAG	MEIS/PREP	-	TCATCTATCA	PBX-HOX	-	0	Y
3	182112148	182112262	CTGTCA	MEIS/PREP	+	TGATAAATTA	PBX-HOX	+	99	Y
3	184345257	184345348	CTGTCA	MEIS/PREP	+	TAATGAATCA	PBX-HOX	-	76	Y
3	184513474	184513577	CAATCCATCA	PBX-HOX	-	TGACAG	MEIS/PREP	-	88	Y
3	185036132	185036184	TGACAG	MEIS/PREP	-	TGATGAATTA	PBX-HOX	+	37	Y
3	186177910	186177948	CTGTCA	MEIS/PREP	+	TCATTTATCA	PBX-HOX	-	23	Y
3	187724794	187724818	CCATGAATCA	PBX-HOX	-	CTGTCA	MEIS/PREP	+	9	Y
3	188012405	188012447	TGATTAATGA	PBX-HOX	+	TGACAG	MEIS/PREP	-	27	Y
3	188073485	188073561	TAATGAATCA	PBX-HOX	-	TGACAG	MEIS/PREP	-	61	Y
3	188131296	188131347	CTGTCA	MEIS/PREP	+	TCATCCATCA	PBX-HOX	-	36	Y
3	188161543	188161585	TGACAG	MEIS/PREP	-	TAATTTATCA	PBX-HOX	-	27	Y
3	188193102	188193148	TGACAG	MEIS/PREP	-	TGATGCATTA	PBX-HOX	+	31	Y
3	189286897	189286934	CAATCAATCA	PBX-HOX	-	CTGTCA	MEIS/PREP	+	22	Y
3	190275511	190275534	CTGTCA	MEIS/PREP	+	CCATAAATCA	PBX-HOX	-	8	Y
3	190936606	190936637	TGACAG	MEIS/PREP	-	TGATGAATTG	PBX-HOX	+	16	Y
3	190936628	190936711	TGATGAATTG	PBX-HOX	+	TGACAG	MEIS/PREP	-	68	Y
3	191948940	191948989	TGACAG	MEIS/PREP	-	TGATATATTA	PBX-HOX	+	34	Y
3	192020890	192020991	CAATATATCA	PBX-HOX	-	CTGTCA	MEIS/PREP	+	86	Y
3	192104215	192104241	CTGTCA	MEIS/PREP	+	TGATTTATGA	PBX-HOX	+	11	Y
3	192749769	192749832	CTGTCA	MEIS/PREP	+	CCATCCATCA	PBX-HOX	-	48	Y
3	192928555	192928658	CAATCAATCA	PBX-HOX	-	TGACAG	MEIS/PREP	-	88	Y
3	193950158	193950193	CTGTCA	MEIS/PREP	+	CCATTCATCA	PBX-HOX	-	20	Y
3	195996254	195996303	TGATCAATGG	PBX-HOX	+	CTGTCA	MEIS/PREP	+	34	Y
3	196314038	196314125	CTGTCA	MEIS/PREP	+	TGATCAATGG	PBX-HOX	+	72	Y
3	196613164	196613271	TGATTCATGA	PBX-HOX	+	CTGTCA	MEIS/PREP	+	92	Y
3	197031693	197031787	CTGTCA	MEIS/PREP	+	TAATGAATCA	PBX-HOX	-	79	Y
4	5564704	5564772	TAATAGATCA	PBX-HOX	-	TGACAG	MEIS/PREP	-	53	Y
4	10591402	10591424	TGACAG	MEIS/PREP	-	TGATTAATGA	PBX-HOX	+	7	Y
4	10734282	10734338	TGATGAATTA	PBX-HOX	+	TGACAG	MEIS/PREP	-	41	Y
4	11299348	11299391	TGATTAATTA	PBX-HOX	+	TGACAG	MEIS/PREP	-	28	Y
4	12595366	12595460	CCATTCATCA	PBX-HOX	-	TGACAG	MEIS/PREP	-	79	Y
4	12747712	12747786	TCATTTATCA	PBX-HOX	-	TGACAG	MEIS/PREP	-	59	Y
4	12919081	12919122	CTGTCA	MEIS/PREP	+	TGATTAATTA	PBX-HOX	+	26	Y
4	13204101	13204209	TGATAAATTG	PBX-HOX	+	CTGTCA	MEIS/PREP	+	93	Y
4	13906587	13906644	CTGTCA	MEIS/PREP	+	TAATCCATCA	PBX-HOX	-	42	Y
4	14573527	14573642	TGATCAATTA	PBX-HOX	+	TGACAG	MEIS/PREP	-	100	Y
4	14604097	14604113	TGATGAATGA	PBX-HOX	+	CTGTCA	MEIS/PREP	+	1	Y
4	14623946	14624057	CTGTCA	MEIS/PREP	+	TAATGAATCA	PBX-HOX	-	96	Y
4	15299194	15299213	CTGTCA	MEIS/PREP	+	TGATTGATGG	PBX-HOX	+	4	Y
4	15401962	15402007	TCATAAATCA	PBX-HOX	-	CTGTCA	MEIS/PREP	+	30	Y
4	16672551	16672568	CTGTCA	MEIS/PREP	+	TGATTTATGA	PBX-HOX	+	2	Y
4	16686126	16686162	TCATTCATCA	PBX-HOX	-	TGACAG	MEIS/PREP	-	21	Y
4	16753154	16753171	CTGTCA	MEIS/PREP	+	TCATCTATCA	PBX-HOX	-	2	Y
4	17070870	17070922	CTGTCA	MEIS/PREP	+	TGATAAATTA	PBX-HOX	+	37	Y
4	19229758	19229803	TGATTCATGA	PBX-HOX	+	CTGTCA	MEIS/PREP	+	30	Y
4	19372235	19372340	CTGTCA	MEIS/PREP	+	TAATTAATCA	PBX-HOX	-	90	Y
4	19942743	19942825	CTGTCA	MEIS/PREP	+	TAATTAATCA	PBX-HOX	-	67	Y
4	20488189	20488208	CTGTCA	MEIS/PREP	+	TGATAAATGG	PBX-HOX	+	4	Y
4	21394582	21394651	CAATAAATCA	PBX-HOX	-	CTGTCA	MEIS/PREP	+	54	Y
4	21553068	21553121	TGATGAATTA	PBX-HOX	+	TGACAG	MEIS/PREP	-	38	Y
4	21673195	21673276	CTGTCA	MEIS/PREP	+	TGATTGATTG	PBX-HOX	+	66	Y
4	21750247	21750331	TCATTTATCA	PBX-HOX	-	CTGTCA	MEIS/PREP	+	69	Y
4	22562286	22562321	TGATAGATTA	PBX-HOX	+	CTGTCA	MEIS/PREP	+	20	Y
4	22646597	22646673	TGACAG	MEIS/PREP	-	TCATTGATCA	PBX-HOX	-	61	Y
4	22712881	22712956	TGATACATTG	PBX-HOX	+	CTGTCA	MEIS/PREP	+	60	Y
4	22756062	22756156	TGATACATTG	PBX-HOX	+	CTGTCA	MEIS/PREP	+	79	Y
4	22906350	22906424	CTGTCA	MEIS/PREP	+	TAATTAATCA	PBX-HOX	-	59	Y
4	23549306	23549404	TGACAG	MEIS/PREP	-	CCATCTATCA	PBX-HOX	-	83	Y
4	23583513	23583606	TGACAG	MEIS/PREP	-	TGATCAATGG	PBX-HOX	+	78	Y
4	23803616	23803642	CCATTTATCA	PBX-HOX	-	CTGTCA	MEIS/PREP	+	11	Y
4	24100518	24100579	CTGTCA	MEIS/PREP	+	CAATACATCA	PBX-HOX	-	46	Y
4	24221095	24221186	CTGTCA	MEIS/PREP	+	CAATTGATCA	PBX-HOX	-	76	Y
4	24290222	24290256	TGATTAATGG	PBX-HOX	+	TGACAG	MEIS/PREP	-	19	Y
4	24427270	24427326	TAATAAATCA	PBX-HOX	-	CTGTCA	MEIS/PREP	+	41	Y
4	24542043	24542086	CTGTCA	MEIS/PREP	+	CAATGAATCA	PBX-HOX	-	28	Y
4	24805024	24805133	TGACAG	MEIS/PREP	-	TAATTCATCA	PBX-HOX	-	94	Y
4	25370653	25370725	CTGTCA	MEIS/PREP	+	CCATGAATCA	PBX-HOX	-	57	Y
4	26088539	26088633	TAATATATCA	PBX-HOX	-	TGACAG	MEIS/PREP	-	79	Y
4	27212760	27212812	CTGTCA	MEIS/PREP	+	TGATTGATGG	PBX-HOX	+	37	Y
4	27730539	27730633	TGATAGATGA	PBX-HOX	+	TGACAG	MEIS/PREP	-	79	Y
4	27730628	27730649	TGACAG	MEIS/PREP	-	CAATGCATCA	PBX-HOX	-	6	Y
4	27923532	27923603	TGATAAATGA	PBX-HOX	+	CTGTCA	MEIS/PREP	+	56	Y
4	28590843	28590940	TGACAG	MEIS/PREP	-	CAATTTATCA	PBX-HOX	-	82	Y
4	28908699	28908804	TGATACATGA	PBX-HOX	+	CTGTCA	MEIS/PREP	+	90	Y
4	30767488	30767540	CTGTCA	MEIS/PREP	+	CAATGCATCA	PBX-HOX	-	37	Y
4	30924581	30924626	TAATGGATCA	PBX-HOX	-	CTGTCA	MEIS/PREP	+	30	Y
4	31072717	31072735	CTGTCA	MEIS/PREP	+	TGATAAATGG	PBX-HOX	+	3	Y
4	31072726	31072745	TGATAAATGG	PBX-HOX	+	TGACAG	MEIS/PREP	-	4	Y
4	31740857	31740964	CAATTAATCA	PBX-HOX	-	CTGTCA	MEIS/PREP	+	92	Y
4	32590932	32591010	TGACAG	MEIS/PREP	-	TGATGAATGG	PBX-HOX	+	63	Y
4	32591001	32591072	TGATGAATGG	PBX-HOX	+	TGACAG	MEIS/PREP	-	56	Y
4	33556001	33556115	CTGTCA	MEIS/PREP	+	TGATGAATGA	PBX-HOX	+	99	Y
4	34004533	34004610	CTGTCA	MEIS/PREP	+	TGATTAATGA	PBX-HOX	+	62	Y
4	34077701	34077739	TGACAG	MEIS/PREP	-	TGATCTATTA	PBX-HOX	+	23	Y
4	35640620	35640670	TGATTTATTA	PBX-HOX	+	TGACAG	MEIS/PREP	-	35	Y
4	35928127	35928173	TGATTCATGA	PBX-HOX	+	TGACAG	MEIS/PREP	-	31	Y
4	35977420	35977454	CTGTCA	MEIS/PREP	+	TAATTCATCA	PBX-HOX	-	19	Y
4	36143524	36143558	TGACAG	MEIS/PREP	-	TAATAGATCA	PBX-HOX	-	19	Y
4	37217249	37217285	TGACAG	MEIS/PREP	-	TAATGAATCA	PBX-HOX	-	21	Y
4	37221078	37221108	TGACAG	MEIS/PREP	-	TCATTAATCA	PBX-HOX	-	15	Y
4	37446639	37446720	CTGTCA	MEIS/PREP	+	TGATTTATGA	PBX-HOX	+	66	Y
4	38986205	38986279	TAATCCATCA	PBX-HOX	-	CTGTCA	MEIS/PREP	+	59	Y
4	41868233	41868325	TGACAG	MEIS/PREP	-	TAATAGATCA	PBX-HOX	-	77	Y
4	42827173	42827196	CTGTCA	MEIS/PREP	+	TGATTAATTA	PBX-HOX	+	8	Y
4	43425582	43425635	CTGTCA	MEIS/PREP	+	TGATTGATTA	PBX-HOX	+	38	Y
4	43764355	43764428	TGACAG	MEIS/PREP	-	TGATCAATGA	PBX-HOX	+	58	Y
4	44235446	44235519	TGATGCATGG	PBX-HOX	+	CTGTCA	MEIS/PREP	+	58	Y
4	44548018	44548053	TCATTGATCA	PBX-HOX	-	TGACAG	MEIS/PREP	-	20	Y
4	44614492	44614567	TGATTAATGA	PBX-HOX	+	TGACAG	MEIS/PREP	-	60	Y
4	45153083	45153151	TCATGAATCA	PBX-HOX	-	CTGTCA	MEIS/PREP	+	53	Y
4	45193128	45193184	CTGTCA	MEIS/PREP	+	TGATTGATTG	PBX-HOX	+	41	Y
4	45319879	45319925	TGACAG	MEIS/PREP	-	TGATGGATGA	PBX-HOX	+	31	Y
4	46583088	46583142	CTGTCA	MEIS/PREP	+	TGATTCATTG	PBX-HOX	+	39	Y
4	47150505	47150568	CTGTCA	MEIS/PREP	+	TGATTAATGA	PBX-HOX	+	48	Y
4	47159084	47159140	CTGTCA	MEIS/PREP	+	CCATTAATCA	PBX-HOX	-	41	Y
4	47236022	47236104	TGACAG	MEIS/PREP	-	TGATGAATTA	PBX-HOX	+	67	Y
4	47236095	47236198	TGATGAATTA	PBX-HOX	+	TGACAG	MEIS/PREP	-	88	Y
4	47406133	47406248	CTGTCA	MEIS/PREP	+	CAATTCATCA	PBX-HOX	-	100	Y
4	47406239	47406329	CAATTCATCA	PBX-HOX	-	CTGTCA	MEIS/PREP	+	75	Y
4	47900865	47900896	TGACAG	MEIS/PREP	-	TGATAAATTA	PBX-HOX	+	16	Y
4	53001591	53001609	TGACAG	MEIS/PREP	-	TAATAAATCA	PBX-HOX	-	3	Y
4	53749798	53749821	CTGTCA	MEIS/PREP	+	CAATGCATCA	PBX-HOX	-	8	Y
4	54730033	54730073	TGACAG	MEIS/PREP	-	CCATTAATCA	PBX-HOX	-	25	Y
4	54882831	54882876	TGACAG	MEIS/PREP	-	TAATTAATCA	PBX-HOX	-	30	Y
4	56755041	56755083	TAATCCATCA	PBX-HOX	-	CTGTCA	MEIS/PREP	+	27	Y
4	56787257	56787335	CTGTCA	MEIS/PREP	+	CAATTGATCA	PBX-HOX	-	63	Y
4	56959970	56960057	TGATTCATTG	PBX-HOX	+	CTGTCA	MEIS/PREP	+	72	Y
4	57860953	57861026	TGACAG	MEIS/PREP	-	TAATGGATCA	PBX-HOX	-	58	Y
4	58238540	58238617	TGATCTATGG	PBX-HOX	+	TGACAG	MEIS/PREP	-	62	Y
4	58565595	58565632	TGATCAATTG	PBX-HOX	+	TGACAG	MEIS/PREP	-	22	Y
4	59215818	59215842	CTGTCA	MEIS/PREP	+	CAATTAATCA	PBX-HOX	-	9	Y
4	59369357	59369377	TGATTGATGG	PBX-HOX	+	CTGTCA	MEIS/PREP	+	5	Y
4	59485495	59485558	TGACAG	MEIS/PREP	-	TGATTAATTA	PBX-HOX	+	48	Y
4	59510725	59510830	TGACAG	MEIS/PREP	-	TGATCTATGG	PBX-HOX	+	90	Y
4	60178440	60178510	TGACAG	MEIS/PREP	-	CCATATATCA	PBX-HOX	-	55	Y
4	60207941	60207974	TGATGAATGA	PBX-HOX	+	CTGTCA	MEIS/PREP	+	18	Y
4	60638671	60638716	CTGTCA	MEIS/PREP	+	TGATGAATGA	PBX-HOX	+	30	Y
4	61518396	61518454	TGACAG	MEIS/PREP	-	TAATTGATCA	PBX-HOX	-	43	Y
4	61518445	61518461	TAATTGATCA	PBX-HOX	-	TGACAG	MEIS/PREP	-	1	Y
4	61730381	61730415	CTGTCA	MEIS/PREP	+	TGATTTATTG	PBX-HOX	+	19	Y
4	61774360	61774469	TGACAG	MEIS/PREP	-	CAATAAATCA	PBX-HOX	-	94	Y
4	62143911	62143978	TCATGAATCA	PBX-HOX	-	TGACAG	MEIS/PREP	-	52	Y
4	62590327	62590430	TGATGCATGG	PBX-HOX	+	TGACAG	MEIS/PREP	-	88	Y
4	62761954	62761991	TCATTTATCA	PBX-HOX	-	TGACAG	MEIS/PREP	-	22	Y
4	62847586	62847657	TGATTAATGA	PBX-HOX	+	TGACAG	MEIS/PREP	-	56	Y
4	62861322	62861432	CTGTCA	MEIS/PREP	+	TCATGAATCA	PBX-HOX	-	95	Y
4	62895137	62895154	CTGTCA	MEIS/PREP	+	TGATTAATGA	PBX-HOX	+	2	Y
4	63105375	63105407	TGACAG	MEIS/PREP	-	TGATAAATTA	PBX-HOX	+	17	Y
4	63128050	63128141	TGACAG	MEIS/PREP	-	TAATCAATCA	PBX-HOX	-	76	Y
4	63196091	63196134	TAATACATCA	PBX-HOX	-	TGACAG	MEIS/PREP	-	28	Y
4	65427255	65427355	TGACAG	MEIS/PREP	-	TAATGGATCA	PBX-HOX	-	85	Y
4	65549937	65549991	TGATAAATTA	PBX-HOX	+	CTGTCA	MEIS/PREP	+	39	Y
4	65654685	65654736	CAATCAATCA	PBX-HOX	-	CTGTCA	MEIS/PREP	+	36	Y
4	65654731	65654841	CTGTCA	MEIS/PREP	+	TGATGTATTA	PBX-HOX	+	95	Y
4	65793573	65793635	TAATAAATCA	PBX-HOX	-	TGACAG	MEIS/PREP	-	47	Y
4	65865037	65865104	TGATAGATGA	PBX-HOX	+	TGACAG	MEIS/PREP	-	52	Y
4	65912516	65912541	TGATGGATTG	PBX-HOX	+	CTGTCA	MEIS/PREP	+	10	Y
4	66119892	66119946	CTGTCA	MEIS/PREP	+	TCATATATCA	PBX-HOX	-	39	Y
4	66202353	66202413	TCATGTATCA	PBX-HOX	-	CTGTCA	MEIS/PREP	+	45	Y
4	66924966	66925010	CAATTTATCA	PBX-HOX	-	TGACAG	MEIS/PREP	-	29	Y
4	67334583	67334646	TGACAG	MEIS/PREP	-	TGATTAATGG	PBX-HOX	+	48	Y
4	67658415	67658433	CTGTCA	MEIS/PREP	+	TAATTCATCA	PBX-HOX	-	3	Y
4	67687778	67687860	TGACAG	MEIS/PREP	-	TAATAAATCA	PBX-HOX	-	67	Y
4	68073415	68073478	CAATTAATCA	PBX-HOX	-	CTGTCA	MEIS/PREP	+	48	Y
4	68233893	68234001	TGATTAATTA	PBX-HOX	+	CTGTCA	MEIS/PREP	+	93	Y
4	69007763	69007783	CCATAAATCA	PBX-HOX	-	CTGTCA	MEIS/PREP	+	5	Y
4	69052817	69052886	TGATCAATGG	PBX-HOX	+	CTGTCA	MEIS/PREP	+	54	Y
4	71472413	71472450	TGATGCATGA	PBX-HOX	+	TGACAG	MEIS/PREP	-	22	Y
4	71758249	71758287	TGATTTATGG	PBX-HOX	+	TGACAG	MEIS/PREP	-	23	Y
4	71758282	71758303	TGACAG	MEIS/PREP	-	TGATAGATGA	PBX-HOX	+	6	Y
4	72429944	72430036	CTGTCA	MEIS/PREP	+	CAATAAATCA	PBX-HOX	-	77	Y
4	74369662	74369743	CTGTCA	MEIS/PREP	+	TCATAAATCA	PBX-HOX	-	66	Y
4	77409787	77409869	TGATTCATGG	PBX-HOX	+	TGACAG	MEIS/PREP	-	67	Y
4	78564610	78564634	TGACAG	MEIS/PREP	-	TGATTGATTA	PBX-HOX	+	9	Y
4	78636167	78636271	CAATACATCA	PBX-HOX	-	TGACAG	MEIS/PREP	-	89	Y
4	79964410	79964522	TGACAG	MEIS/PREP	-	TGATCAATGA	PBX-HOX	+	97	Y
4	80228734	80228808	TAATAAATCA	PBX-HOX	-	TGACAG	MEIS/PREP	-	59	Y
4	80328793	80328821	CTGTCA	MEIS/PREP	+	CCATGAATCA	PBX-HOX	-	13	Y
4	80366492	80366566	CTGTCA	MEIS/PREP	+	TGATTTATTG	PBX-HOX	+	59	Y
4	80525545	80525615	TGACAG	MEIS/PREP	-	TAATGTATCA	PBX-HOX	-	55	Y
4	80634734	80634836	CTGTCA	MEIS/PREP	+	CAATAAATCA	PBX-HOX	-	87	Y
4	81214805	81214879	TGACAG	MEIS/PREP	-	CAATTTATCA	PBX-HOX	-	59	Y
4	81228697	81228763	TGACAG	MEIS/PREP	-	CAATAAATCA	PBX-HOX	-	51	Y
4	81228754	81228827	CAATAAATCA	PBX-HOX	-	TGACAG	MEIS/PREP	-	58	Y
4	81532227	81532255	CTGTCA	MEIS/PREP	+	TCATTCATCA	PBX-HOX	-	13	Y
4	81532246	81532320	TCATTCATCA	PBX-HOX	-	CTGTCA	MEIS/PREP	+	59	Y
4	81606828	81606919	TGATTAATTA	PBX-HOX	+	CTGTCA	MEIS/PREP	+	76	Y
4	82084314	82084334	TGACAG	MEIS/PREP	-	TCATAGATCA	PBX-HOX	-	5	Y
4	82124546	82124567	CTGTCA	MEIS/PREP	+	TGATTAATTA	PBX-HOX	+	6	Y
4	82572694	82572775	TGATTCATTG	PBX-HOX	+	CTGTCA	MEIS/PREP	+	66	Y
4	82882209	82882306	TGACAG	MEIS/PREP	-	CCATATATCA	PBX-HOX	-	82	Y
4	82956641	82956682	CCATAGATCA	PBX-HOX	-	CTGTCA	MEIS/PREP	+	26	Y
4	83481671	83481746	TGACAG	MEIS/PREP	-	TGATACATGA	PBX-HOX	+	60	Y
4	84687346	84687416	CTGTCA	MEIS/PREP	+	TGATATATTA	PBX-HOX	+	55	Y
4	84807188	84807214	CTGTCA	MEIS/PREP	+	CAATATATCA	PBX-HOX	-	11	Y
4	84943036	84943147	TGACAG	MEIS/PREP	-	TAATACATCA	PBX-HOX	-	96	Y
4	85355615	85355669	CTGTCA	MEIS/PREP	+	TAATCTATCA	PBX-HOX	-	39	Y
4	85355709	85355782	TCATATATCA	PBX-HOX	-	CTGTCA	MEIS/PREP	+	58	Y
4	85639615	85639638	CTGTCA	MEIS/PREP	+	CCATCAATCA	PBX-HOX	-	8	Y
4	86937815	86937889	TAATAGATCA	PBX-HOX	-	TGACAG	MEIS/PREP	-	59	Y
4	87932803	87932866	TGATCCATTG	PBX-HOX	+	TGACAG	MEIS/PREP	-	48	Y
4	88504697	88504722	CTGTCA	MEIS/PREP	+	TGATGGATGG	PBX-HOX	+	10	Y
4	91756789	91756855	TCATACATCA	PBX-HOX	-	TGACAG	MEIS/PREP	-	51	Y
4	92009375	92009405	TGATGAATTA	PBX-HOX	+	TGACAG	MEIS/PREP	-	15	Y
4	92162149	92162190	TGATTCATGG	PBX-HOX	+	CTGTCA	MEIS/PREP	+	26	Y
4	92406348	92406369	CAATTTATCA	PBX-HOX	-	CTGTCA	MEIS/PREP	+	6	Y
4	93785571	93785657	TGACAG	MEIS/PREP	-	TCATGCATCA	PBX-HOX	-	71	Y
4	94122968	94123026	TGATAAATTG	PBX-HOX	+	TGACAG	MEIS/PREP	-	43	Y
4	95441545	95441646	TGACAG	MEIS/PREP	-	TGATGAATGA	PBX-HOX	+	86	Y
4	96289217	96289312	TGACAG	MEIS/PREP	-	TGATGTATGA	PBX-HOX	+	80	Y
4	96702280	96702349	CTGTCA	MEIS/PREP	+	TGATTGATGA	PBX-HOX	+	54	Y
4	96776203	96776308	TGATTCATGA	PBX-HOX	+	CTGTCA	MEIS/PREP	+	90	Y
4	96826455	96826499	CTGTCA	MEIS/PREP	+	TAATCTATCA	PBX-HOX	-	29	Y
4	96830150	96830170	TGACAG	MEIS/PREP	-	TGATTGATTA	PBX-HOX	+	5	Y
4	96923356	96923411	TAATTCATCA	PBX-HOX	-	TGACAG	MEIS/PREP	-	40	Y
4	97634626	97634684	CAATGAATCA	PBX-HOX	-	CTGTCA	MEIS/PREP	+	43	Y
4	98227173	98227286	TGATTGATTA	PBX-HOX	+	TGACAG	MEIS/PREP	-	98	Y
4	98987846	98987924	TGACAG	MEIS/PREP	-	CCATAAATCA	PBX-HOX	-	63	Y
4	99187433	99187513	CTGTCA	MEIS/PREP	+	TGATGAATGG	PBX-HOX	+	65	Y
4	99391541	99391595	TGACAG	MEIS/PREP	-	TGATTAATTA	PBX-HOX	+	39	Y
4	100479193	100479293	TGATTCATGA	PBX-HOX	+	CTGTCA	MEIS/PREP	+	85	Y
4	100534232	100534290	CTGTCA	MEIS/PREP	+	TAATAGATCA	PBX-HOX	-	43	Y
4	102234845	102234908	CTGTCA	MEIS/PREP	+	TGATTTATTA	PBX-HOX	+	48	Y
4	102267471	102267561	CCATCAATCA	PBX-HOX	-	CTGTCA	MEIS/PREP	+	75	Y
4	102750986	102751030	TGATATATGA	PBX-HOX	+	TGACAG	MEIS/PREP	-	29	Y
4	102957075	102957168	TGACAG	MEIS/PREP	-	CCATAAATCA	PBX-HOX	-	78	Y
4	105157328	105157349	CTGTCA	MEIS/PREP	+	TGATATATGA	PBX-HOX	+	6	Y
4	105315926	105316020	TGACAG	MEIS/PREP	-	TGATAAATTA	PBX-HOX	+	79	Y
4	105316011	105316031	TGATAAATTA	PBX-HOX	+	CTGTCA	MEIS/PREP	+	5	Y
4	105618427	105618442	TGATTTATTG	PBX-HOX	+	TGACAG	MEIS/PREP	-	0	Y
4	105967655	105967762	TGACAG	MEIS/PREP	-	TGATTAATGA	PBX-HOX	+	92	Y
4	105989133	105989213	TGATATATTA	PBX-HOX	+	CTGTCA	MEIS/PREP	+	65	Y
4	106145526	106145559	TCATGCATCA	PBX-HOX	-	CTGTCA	MEIS/PREP	+	18	Y
4	106145554	106145575	CTGTCA	MEIS/PREP	+	TGATGGATTA	PBX-HOX	+	6	Y
4	106644148	106644169	TGATAAATGG	PBX-HOX	+	CTGTCA	MEIS/PREP	+	6	Y
4	107907945	107908034	TGATTTATTA	PBX-HOX	+	CTGTCA	MEIS/PREP	+	74	Y
4	108226385	108226428	TGACAG	MEIS/PREP	-	TGATGTATGA	PBX-HOX	+	28	Y
4	109224558	109224663	CTGTCA	MEIS/PREP	+	TGATTTATTG	PBX-HOX	+	90	Y
4	109274128	109274213	TGATAAATGA	PBX-HOX	+	TGACAG	MEIS/PREP	-	70	Y
4	109654885	109654946	CTGTCA	MEIS/PREP	+	CAATTCATCA	PBX-HOX	-	46	Y
4	109788930	109788947	TGATTCATGA	PBX-HOX	+	CTGTCA	MEIS/PREP	+	2	Y
4	109894073	109894151	TAATCAATCA	PBX-HOX	-	TGACAG	MEIS/PREP	-	63	Y
4	110076785	110076854	CTGTCA	MEIS/PREP	+	TAATCTATCA	PBX-HOX	-	54	Y
4	110180637	110180722	CTGTCA	MEIS/PREP	+	TGATTAATTG	PBX-HOX	+	70	Y
4	110228890	110228965	CAATAAATCA	PBX-HOX	-	TGACAG	MEIS/PREP	-	60	Y
4	110917413	110917453	TGATTGATGA	PBX-HOX	+	CTGTCA	MEIS/PREP	+	25	Y
4	111549010	111549098	CCATAAATCA	PBX-HOX	-	CTGTCA	MEIS/PREP	+	73	Y
4	111737309	111737410	TGACAG	MEIS/PREP	-	TGATGGATTA	PBX-HOX	+	86	Y
4	111825970	111825985	CTGTCA	MEIS/PREP	+	CAATGAATCA	PBX-HOX	-	0	Y
4	111940017	111940091	TGATATATGA	PBX-HOX	+	TGACAG	MEIS/PREP	-	59	Y
4	112203218	112203299	TGATGTATTG	PBX-HOX	+	TGACAG	MEIS/PREP	-	66	Y
4	112422849	112422885	TGACAG	MEIS/PREP	-	TGATTTATGG	PBX-HOX	+	21	Y
4	112713877	112713900	CTGTCA	MEIS/PREP	+	TGATGAATGA	PBX-HOX	+	8	Y
4	112713891	112713948	TGATGAATGA	PBX-HOX	+	TGACAG	MEIS/PREP	-	42	Y
4	112717293	112717342	CTGTCA	MEIS/PREP	+	TGATTGATTG	PBX-HOX	+	34	Y
4	113189791	113189903	CTGTCA	MEIS/PREP	+	TGATTTATGA	PBX-HOX	+	97	Y
4	113569011	113569035	CTGTCA	MEIS/PREP	+	CAATCCATCA	PBX-HOX	-	9	Y
4	113939375	113939487	TGACAG	MEIS/PREP	-	CCATCAATCA	PBX-HOX	-	97	Y
4	114066930	114067005	TGATGAATTG	PBX-HOX	+	TGACAG	MEIS/PREP	-	60	Y
4	114215724	114215813	TGACAG	MEIS/PREP	-	TGATTTATTA	PBX-HOX	+	74	Y
4	114680032	114680127	TGATGAATTA	PBX-HOX	+	TGACAG	MEIS/PREP	-	80	Y
4	115081964	115081988	CTGTCA	MEIS/PREP	+	TGATTAATTG	PBX-HOX	+	9	Y
4	115146751	115146804	CTGTCA	MEIS/PREP	+	TCATAAATCA	PBX-HOX	-	38	Y
4	115626561	115626622	TGACAG	MEIS/PREP	-	TGATAAATTA	PBX-HOX	+	46	Y
4	115773177	115773215	TAATTAATCA	PBX-HOX	-	CTGTCA	MEIS/PREP	+	23	Y
4	115915969	115916025	TAATTAATCA	PBX-HOX	-	TGACAG	MEIS/PREP	-	41	Y
4	116767914	116767973	TGATTTATTG	PBX-HOX	+	CTGTCA	MEIS/PREP	+	44	Y
4	116850730	116850750	CTGTCA	MEIS/PREP	+	TCATCCATCA	PBX-HOX	-	5	Y
4	117010718	117010736	CTGTCA	MEIS/PREP	+	TGATTCATGA	PBX-HOX	+	3	Y
4	117539992	117540010	TCATCAATCA	PBX-HOX	-	TGACAG	MEIS/PREP	-	3	Y
4	117909438	117909456	CTGTCA	MEIS/PREP	+	TGATTGATGA	PBX-HOX	+	3	Y
4	118321220	118321276	TGACAG	MEIS/PREP	-	TGATTAATGG	PBX-HOX	+	41	Y
4	118499321	118499358	TGATATATGA	PBX-HOX	+	TGACAG	MEIS/PREP	-	22	Y
4	118699154	118699172	TCATCAATCA	PBX-HOX	-	TGACAG	MEIS/PREP	-	3	Y
4	119130411	119130465	TAATTAATCA	PBX-HOX	-	CTGTCA	MEIS/PREP	+	39	Y
4	119229708	119229726	CCATCCATCA	PBX-HOX	-	TGACAG	MEIS/PREP	-	3	Y
4	119436286	119436331	TGATTTATTG	PBX-HOX	+	CTGTCA	MEIS/PREP	+	30	Y
4	121322610	121322672	TGATAAATGG	PBX-HOX	+	TGACAG	MEIS/PREP	-	47	Y
4	121585469	121585576	TGATTAATTG	PBX-HOX	+	CTGTCA	MEIS/PREP	+	92	Y
4	121876138	121876225	TGACAG	MEIS/PREP	-	CCATTTATCA	PBX-HOX	-	72	Y
4	123192356	123192430	CTGTCA	MEIS/PREP	+	TGATAGATGA	PBX-HOX	+	59	Y
4	124023475	124023527	CAATCAATCA	PBX-HOX	-	TGACAG	MEIS/PREP	-	37	Y
4	124155054	124155095	CTGTCA	MEIS/PREP	+	TGATTAATTG	PBX-HOX	+	26	Y
4	124469079	124469131	CTGTCA	MEIS/PREP	+	CCATTAATCA	PBX-HOX	-	37	Y
4	124499895	124499986	CTGTCA	MEIS/PREP	+	TGATGGATTG	PBX-HOX	+	76	Y
4	124499977	124500063	TGATGGATTG	PBX-HOX	+	TGACAG	MEIS/PREP	-	71	Y
4	124534713	124534747	TGATCAATTA	PBX-HOX	+	CTGTCA	MEIS/PREP	+	19	Y
4	125335622	125335638	TCATCTATCA	PBX-HOX	-	TGACAG	MEIS/PREP	-	1	Y
4	125718708	125718749	TCATATATCA	PBX-HOX	-	CTGTCA	MEIS/PREP	+	26	Y
4	125772867	125772896	TGATAGATTA	PBX-HOX	+	TGACAG	MEIS/PREP	-	14	Y
4	125966477	125966536	TGATGAATTG	PBX-HOX	+	TGACAG	MEIS/PREP	-	44	Y
4	126379400	126379428	TCATTCATCA	PBX-HOX	-	TGACAG	MEIS/PREP	-	13	Y
4	126497314	126497408	TGACAG	MEIS/PREP	-	TGATTTATTG	PBX-HOX	+	79	Y
4	127618207	127618244	CTGTCA	MEIS/PREP	+	TGATAAATGG	PBX-HOX	+	22	Y
4	127954782	127954833	CCATTTATCA	PBX-HOX	-	TGACAG	MEIS/PREP	-	36	Y
4	128001222	128001265	TGATAAATGA	PBX-HOX	+	CTGTCA	MEIS/PREP	+	28	Y
4	128116111	128116218	TGATGAATTA	PBX-HOX	+	TGACAG	MEIS/PREP	-	92	Y
4	129282469	129282516	TGATTAATTA	PBX-HOX	+	CTGTCA	MEIS/PREP	+	32	Y
4	129389633	129389739	TGATTAATTG	PBX-HOX	+	TGACAG	MEIS/PREP	-	91	Y
4	130128534	130128644	TAATAAATCA	PBX-HOX	-	CTGTCA	MEIS/PREP	+	95	Y
4	130155055	130155080	CTGTCA	MEIS/PREP	+	TGATTTATTA	PBX-HOX	+	10	Y
4	130316214	130316235	CAATCAATCA	PBX-HOX	-	TGACAG	MEIS/PREP	-	6	Y
4	130350925	130350969	CTGTCA	MEIS/PREP	+	TGATGCATTA	PBX-HOX	+	29	Y
4	130623130	130623197	CTGTCA	MEIS/PREP	+	CAATGTATCA	PBX-HOX	-	52	Y
4	130848212	130848286	TAATAGATCA	PBX-HOX	-	CTGTCA	MEIS/PREP	+	59	Y
4	132013501	132013614	CTGTCA	MEIS/PREP	+	TAATTTATCA	PBX-HOX	-	98	Y
4	132570473	132570543	TCATGTATCA	PBX-HOX	-	CTGTCA	MEIS/PREP	+	55	Y
4	133425575	133425604	CTGTCA	MEIS/PREP	+	TCATCTATCA	PBX-HOX	-	14	Y
4	133937054	133937168	TGACAG	MEIS/PREP	-	TCATTCATCA	PBX-HOX	-	99	Y
4	134077691	134077771	TGATTTATTG	PBX-HOX	+	CTGTCA	MEIS/PREP	+	65	Y
4	134147674	134147725	CTGTCA	MEIS/PREP	+	TAATAAATCA	PBX-HOX	-	36	Y
4	134543067	134543111	TGACAG	MEIS/PREP	-	TAATTCATCA	PBX-HOX	-	29	Y
4	134560880	134560945	TGACAG	MEIS/PREP	-	TGATCCATGA	PBX-HOX	+	50	Y
4	134814680	134814784	TGACAG	MEIS/PREP	-	TCATTTATCA	PBX-HOX	-	89	Y
4	135026255	135026273	CAATGAATCA	PBX-HOX	-	TGACAG	MEIS/PREP	-	3	Y
4	136305276	136305317	TCATGAATCA	PBX-HOX	-	TGACAG	MEIS/PREP	-	26	Y
4	136409287	136409305	CTGTCA	MEIS/PREP	+	TGATTCATTA	PBX-HOX	+	3	Y
4	136706455	136706565	TGACAG	MEIS/PREP	-	TCATAAATCA	PBX-HOX	-	95	Y
4	136942485	136942501	TGACAG	MEIS/PREP	-	TCATAGATCA	PBX-HOX	-	1	Y
4	136999433	136999485	CTGTCA	MEIS/PREP	+	TGATAGATTA	PBX-HOX	+	37	Y
4	137477617	137477685	CTGTCA	MEIS/PREP	+	TCATTTATCA	PBX-HOX	-	53	Y
4	137692468	137692517	TAATAGATCA	PBX-HOX	-	CTGTCA	MEIS/PREP	+	34	Y
4	138183624	138183652	CTGTCA	MEIS/PREP	+	TGATAAATGA	PBX-HOX	+	13	Y
4	138604225	138604278	CCATCTATCA	PBX-HOX	-	TGACAG	MEIS/PREP	-	38	Y
4	138628504	138628559	CTGTCA	MEIS/PREP	+	CAATCAATCA	PBX-HOX	-	40	Y
4	139035457	139035555	CTGTCA	MEIS/PREP	+	TGATTCATTA	PBX-HOX	+	83	Y
4	139535611	139535642	CTGTCA	MEIS/PREP	+	TAATATATCA	PBX-HOX	-	16	Y
4	139654517	139654537	CTGTCA	MEIS/PREP	+	TGATATATGA	PBX-HOX	+	5	Y
4	139661482	139661569	CAATAAATCA	PBX-HOX	-	TGACAG	MEIS/PREP	-	72	Y
4	139721860	139721879	TGATAAATGA	PBX-HOX	+	CTGTCA	MEIS/PREP	+	4	Y
4	140428939	140429024	TAATCTATCA	PBX-HOX	-	CTGTCA	MEIS/PREP	+	70	Y
4	140651103	140651158	TGATCCATTG	PBX-HOX	+	CTGTCA	MEIS/PREP	+	40	Y
4	140707786	140707834	CAATCAATCA	PBX-HOX	-	CTGTCA	MEIS/PREP	+	33	Y
4	140769383	140769421	TGATGGATGG	PBX-HOX	+	TGACAG	MEIS/PREP	-	23	Y
4	141147250	141147362	CCATGGATCA	PBX-HOX	-	CTGTCA	MEIS/PREP	+	97	Y
4	142239223	142239239	CAATTTATCA	PBX-HOX	-	CTGTCA	MEIS/PREP	+	1	Y
4	142394754	142394773	TGACAG	MEIS/PREP	-	TCATCTATCA	PBX-HOX	-	4	Y
4	142840904	142840938	CTGTCA	MEIS/PREP	+	TCATGGATCA	PBX-HOX	-	19	Y
4	142975824	142975913	TGATCAATTG	PBX-HOX	+	TGACAG	MEIS/PREP	-	74	Y
4	143452755	143452792	TGATTTATTA	PBX-HOX	+	TGACAG	MEIS/PREP	-	22	Y
4	143859348	143859389	TCATGCATCA	PBX-HOX	-	CTGTCA	MEIS/PREP	+	26	Y
4	144069957	144070013	CTGTCA	MEIS/PREP	+	TGATGAATGG	PBX-HOX	+	41	Y
4	145660215	145660319	CTGTCA	MEIS/PREP	+	TAATGTATCA	PBX-HOX	-	89	Y
4	146743115	146743167	TGACAG	MEIS/PREP	-	CAATCCATCA	PBX-HOX	-	37	Y
4	147112256	147112276	TAATTTATCA	PBX-HOX	-	TGACAG	MEIS/PREP	-	5	Y
4	147724652	147724764	TGACAG	MEIS/PREP	-	TCATCCATCA	PBX-HOX	-	97	Y
4	147802352	147802461	CCATGCATCA	PBX-HOX	-	TGACAG	MEIS/PREP	-	94	Y
4	148095148	148095237	TGATGAATGG	PBX-HOX	+	TGACAG	MEIS/PREP	-	74	Y
4	148861771	148861827	CTGTCA	MEIS/PREP	+	TAATTAATCA	PBX-HOX	-	41	Y
4	149291225	149291271	TGATGGATGG	PBX-HOX	+	TGACAG	MEIS/PREP	-	31	Y
4	150038038	150038106	TGATGGATTA	PBX-HOX	+	TGACAG	MEIS/PREP	-	53	Y
4	150043843	150043883	TAATAAATCA	PBX-HOX	-	CTGTCA	MEIS/PREP	+	25	Y
4	150056239	150056271	TGATGAATGA	PBX-HOX	+	CTGTCA	MEIS/PREP	+	17	Y
4	150123483	150123505	CCATACATCA	PBX-HOX	-	TGACAG	MEIS/PREP	-	7	Y
4	150200764	150200804	CCATTTATCA	PBX-HOX	-	CTGTCA	MEIS/PREP	+	25	Y
4	151063259	151063348	CTGTCA	MEIS/PREP	+	TCATTCATCA	PBX-HOX	-	74	Y
4	151063339	151063404	TCATTCATCA	PBX-HOX	-	CTGTCA	MEIS/PREP	+	50	Y
4	151236362	151236437	CAATTCATCA	PBX-HOX	-	TGACAG	MEIS/PREP	-	60	Y
4	151416931	151416971	TGACAG	MEIS/PREP	-	CAATGAATCA	PBX-HOX	-	25	Y
4	151453240	151453277	CTGTCA	MEIS/PREP	+	TGATTGATTA	PBX-HOX	+	22	Y
4	151715971	151716069	TGATAAATGG	PBX-HOX	+	TGACAG	MEIS/PREP	-	83	Y
4	151871234	151871303	TAATAAATCA	PBX-HOX	-	CTGTCA	MEIS/PREP	+	54	Y
4	152444157	152444193	CTGTCA	MEIS/PREP	+	TAATTGATCA	PBX-HOX	-	21	Y
4	152444184	152444268	TAATTGATCA	PBX-HOX	-	CTGTCA	MEIS/PREP	+	69	Y
4	152510521	152510627	TGACAG	MEIS/PREP	-	TAATAAATCA	PBX-HOX	-	91	Y
4	152510618	152510656	TAATAAATCA	PBX-HOX	-	CTGTCA	MEIS/PREP	+	23	Y
4	152528588	152528668	TGACAG	MEIS/PREP	-	TGATTAATTG	PBX-HOX	+	65	Y
4	152577386	152577409	CCATTCATCA	PBX-HOX	-	CTGTCA	MEIS/PREP	+	8	Y
4	152790836	152790936	CCATCAATCA	PBX-HOX	-	TGACAG	MEIS/PREP	-	85	Y
4	152864776	152864795	TGATAAATTA	PBX-HOX	+	TGACAG	MEIS/PREP	-	4	Y
4	152905328	152905356	TGATTTATGA	PBX-HOX	+	TGACAG	MEIS/PREP	-	13	Y
4	152956539	152956601	TAATCAATCA	PBX-HOX	-	CTGTCA	MEIS/PREP	+	47	Y
4	153276197	153276306	CTGTCA	MEIS/PREP	+	TGATCTATTA	PBX-HOX	+	94	Y
4	153276297	153276317	TGATCTATTA	PBX-HOX	+	CTGTCA	MEIS/PREP	+	5	Y
4	154375191	154375225	TGATTGATTA	PBX-HOX	+	CTGTCA	MEIS/PREP	+	19	Y
4	154760607	154760678	CCATGAATCA	PBX-HOX	-	TGACAG	MEIS/PREP	-	56	Y
4	154812188	154812206	CTGTCA	MEIS/PREP	+	TGATTAATGG	PBX-HOX	+	3	Y
4	154962954	154963035	CTGTCA	MEIS/PREP	+	TGATGGATGG	PBX-HOX	+	66	Y
4	155367209	155367298	CTGTCA	MEIS/PREP	+	TAATAAATCA	PBX-HOX	-	74	Y
4	156887952	156888029	TGATCGATGG	PBX-HOX	+	CTGTCA	MEIS/PREP	+	62	Y
4	157107398	157107424	TGACAG	MEIS/PREP	-	CCATCTATCA	PBX-HOX	-	11	Y
4	158283572	158283668	CTGTCA	MEIS/PREP	+	CAATTTATCA	PBX-HOX	-	81	Y
4	158885912	158885957	TGATCTATGG	PBX-HOX	+	TGACAG	MEIS/PREP	-	30	Y
4	158945913	158945936	TAATGCATCA	PBX-HOX	-	CTGTCA	MEIS/PREP	+	8	Y
4	159401295	159401366	CTGTCA	MEIS/PREP	+	CCATGAATCA	PBX-HOX	-	56	Y
4	159401357	159401431	CCATGAATCA	PBX-HOX	-	CTGTCA	MEIS/PREP	+	59	Y
4	159727126	159727241	TGATAGATGG	PBX-HOX	+	CTGTCA	MEIS/PREP	+	100	Y
4	159835310	159835361	TGACAG	MEIS/PREP	-	CAATAAATCA	PBX-HOX	-	36	Y
4	160259540	160259580	CTGTCA	MEIS/PREP	+	TGATTTATTG	PBX-HOX	+	25	Y
4	161118198	161118228	TGACAG	MEIS/PREP	-	TGATATATTA	PBX-HOX	+	15	Y
4	161130138	161130206	CTGTCA	MEIS/PREP	+	TGATTTATTA	PBX-HOX	+	53	Y
4	161130697	161130764	TGACAG	MEIS/PREP	-	TCATCCATCA	PBX-HOX	-	52	Y
4	161213428	161213460	CTGTCA	MEIS/PREP	+	TGATACATTA	PBX-HOX	+	17	Y
4	161660580	161660673	TGATTTATTA	PBX-HOX	+	CTGTCA	MEIS/PREP	+	78	Y
4	162307437	162307540	CTGTCA	MEIS/PREP	+	TGATGTATGA	PBX-HOX	+	88	Y
4	164485436	164485535	CTGTCA	MEIS/PREP	+	TGATTTATTG	PBX-HOX	+	84	Y
4	165406616	165406658	CTGTCA	MEIS/PREP	+	TGATTAATGG	PBX-HOX	+	27	Y
4	166320082	166320162	TAATCAATCA	PBX-HOX	-	TGACAG	MEIS/PREP	-	65	Y
4	167193114	167193169	CCATAAATCA	PBX-HOX	-	CTGTCA	MEIS/PREP	+	40	Y
4	167724576	167724596	TGATTCATTA	PBX-HOX	+	TGACAG	MEIS/PREP	-	5	Y
4	167851738	167851845	CAATACATCA	PBX-HOX	-	CTGTCA	MEIS/PREP	+	92	Y
4	168104900	168104955	CAATTTATCA	PBX-HOX	-	TGACAG	MEIS/PREP	-	40	Y
4	168555076	168555106	TGACAG	MEIS/PREP	-	CCATAAATCA	PBX-HOX	-	15	Y
4	169092940	169092983	CTGTCA	MEIS/PREP	+	TAATTAATCA	PBX-HOX	-	28	Y
4	169945538	169945569	TGATATATTA	PBX-HOX	+	CTGTCA	MEIS/PREP	+	16	Y
4	169945564	169945642	CTGTCA	MEIS/PREP	+	TGATTAATTA	PBX-HOX	+	63	Y
4	170200038	170200082	CTGTCA	MEIS/PREP	+	TGATAAATGA	PBX-HOX	+	29	Y
4	170200073	170200128	TGATAAATGA	PBX-HOX	+	TGACAG	MEIS/PREP	-	40	Y
4	170628292	170628325	TGACAG	MEIS/PREP	-	TGATTAATGA	PBX-HOX	+	18	Y
4	170628316	170628351	TGATTAATGA	PBX-HOX	+	CTGTCA	MEIS/PREP	+	20	Y
4	170819392	170819465	TGATAAATTA	PBX-HOX	+	CTGTCA	MEIS/PREP	+	58	Y
4	171091446	171091498	CTGTCA	MEIS/PREP	+	TGATACATTG	PBX-HOX	+	37	Y
4	172509819	172509862	CTGTCA	MEIS/PREP	+	TCATCAATCA	PBX-HOX	-	28	Y
4	173328648	173328665	CTGTCA	MEIS/PREP	+	TCATATATCA	PBX-HOX	-	2	Y
4	173714859	173714965	TGACAG	MEIS/PREP	-	TGATTTATTG	PBX-HOX	+	91	Y
4	173714956	173715053	TGATTTATTG	PBX-HOX	+	TGACAG	MEIS/PREP	-	82	Y
4	173974737	173974771	TGATGAATGA	PBX-HOX	+	CTGTCA	MEIS/PREP	+	19	Y
4	174222763	174222819	TGACAG	MEIS/PREP	-	TCATAAATCA	PBX-HOX	-	41	Y
4	174656643	174656678	TGATAAATGA	PBX-HOX	+	TGACAG	MEIS/PREP	-	20	Y
4	174686816	174686923	CTGTCA	MEIS/PREP	+	TGATTTATTG	PBX-HOX	+	92	Y
4	174802269	174802353	TGACAG	MEIS/PREP	-	TGATAAATTA	PBX-HOX	+	69	Y
4	174991258	174991332	TGACAG	MEIS/PREP	-	TGATTTATTG	PBX-HOX	+	59	Y
4	175093595	175093612	TGACAG	MEIS/PREP	-	TCATGCATCA	PBX-HOX	-	2	Y
4	175325624	175325714	TGACAG	MEIS/PREP	-	CAATTCATCA	PBX-HOX	-	75	Y
4	175344041	175344101	CTGTCA	MEIS/PREP	+	CCATAAATCA	PBX-HOX	-	45	Y
4	177371417	177371435	CTGTCA	MEIS/PREP	+	TGATGGATTA	PBX-HOX	+	3	Y
4	177980861	177980975	TAATCCATCA	PBX-HOX	-	CTGTCA	MEIS/PREP	+	99	Y
4	178257390	178257453	TAATGGATCA	PBX-HOX	-	TGACAG	MEIS/PREP	-	48	Y
4	178277554	178277664	CAATCAATCA	PBX-HOX	-	CTGTCA	MEIS/PREP	+	95	Y
4	178317737	178317797	TCATTTATCA	PBX-HOX	-	CTGTCA	MEIS/PREP	+	45	Y
4	178665931	178665981	CCATTAATCA	PBX-HOX	-	CTGTCA	MEIS/PREP	+	35	Y
4	178882171	178882271	CAATCAATCA	PBX-HOX	-	TGACAG	MEIS/PREP	-	85	Y
4	179273021	179273049	TGATCTATGA	PBX-HOX	+	TGACAG	MEIS/PREP	-	13	Y
4	180481616	180481646	TGACAG	MEIS/PREP	-	TCATAGATCA	PBX-HOX	-	15	Y
4	180481637	180481653	TCATAGATCA	PBX-HOX	-	TGACAG	MEIS/PREP	-	1	Y
4	181274168	181274244	TGATAGATGA	PBX-HOX	+	CTGTCA	MEIS/PREP	+	61	Y
4	181479029	181479085	CCATGCATCA	PBX-HOX	-	TGACAG	MEIS/PREP	-	41	Y
4	181617743	181617836	TGATAAATGA	PBX-HOX	+	CTGTCA	MEIS/PREP	+	78	Y
4	182241774	182241873	TGACAG	MEIS/PREP	-	TCATAAATCA	PBX-HOX	-	84	Y
4	182294665	182294682	TGATCAATGA	PBX-HOX	+	TGACAG	MEIS/PREP	-	2	Y
4	182674095	182674175	CTGTCA	MEIS/PREP	+	TGATTCATTG	PBX-HOX	+	65	Y
4	182811197	182811244	CAATCCATCA	PBX-HOX	-	CTGTCA	MEIS/PREP	+	32	Y
4	182982583	182982618	CTGTCA	MEIS/PREP	+	TCATACATCA	PBX-HOX	-	20	Y
4	183314401	183314448	CTGTCA	MEIS/PREP	+	TGATGGATTA	PBX-HOX	+	32	Y
4	183713825	183713932	TGACAG	MEIS/PREP	-	TGATCAATGA	PBX-HOX	+	92	Y
4	183723656	183723692	TGATGTATTA	PBX-HOX	+	TGACAG	MEIS/PREP	-	21	Y
4	183840081	183840162	CCATACATCA	PBX-HOX	-	CTGTCA	MEIS/PREP	+	66	Y
4	183893048	183893069	TCATAAATCA	PBX-HOX	-	CTGTCA	MEIS/PREP	+	6	Y
4	184174932	184175005	CTGTCA	MEIS/PREP	+	TGATTAATGA	PBX-HOX	+	58	Y
4	184185151	184185212	CTGTCA	MEIS/PREP	+	CAATAAATCA	PBX-HOX	-	46	Y
4	184368752	184368847	TGACAG	MEIS/PREP	-	TGATACATTA	PBX-HOX	+	80	Y
4	184797345	184797405	TGACAG	MEIS/PREP	-	TGATGCATTA	PBX-HOX	+	45	Y
4	185393615	185393691	TGACAG	MEIS/PREP	-	CCATTCATCA	PBX-HOX	-	61	Y
4	186000906	186000991	TCATTCATCA	PBX-HOX	-	TGACAG	MEIS/PREP	-	70	Y
4	186112295	186112352	CTGTCA	MEIS/PREP	+	TGATCCATGA	PBX-HOX	+	42	Y
[truncated: 29,082 more rows]
