# Supplementary material for: A Simple Predictive Enhancer Syntax for Hindbrain Patterning Is Conserved in Vertebrate Genomes
Source: PLoS One. 2015 Jul 1;10(7):e0130413. doi: 10.1371/journal.pone.0130413 (PMC4489388; doi:10.1371/journal.pone.0130413)
Supplement: S7 Table — Table showing GO accessions, descriptions and p-values associated with each term according to GOSTAT. (XLSX) [file pone.0130413.s012.xlsx]

## Sheet: Sheet1
GO term	Description	p-value
GO:0043565	Sequence-specific DNA-binding	4.08e-11
GO:0007275	Multicellular organismal development	3.23e-10
GO:0032502	Developmental process	7.91e-08
GO:0003700	Transcription factor activity	4.46e-06
GO:0048371	System development	4.46e-06
GO:0032501	Multicellular organismal process	4.46e-06
GO:0007417	Central nervous system development	1.65e-05
GO:0048856	Anatomical structure development	1.71e-05
GO:0007399	Nervous system development	6.81e-05
GO:0043565	Organ development	0.00251
