# Supplementary material for: A Simple Predictive Enhancer Syntax for Hindbrain Patterning Is Conserved in Vertebrate Genomes
Source: PLoS One. 2015 Jul 1;10(7):e0130413. doi: 10.1371/journal.pone.0130413 (PMC4489388; doi:10.1371/journal.pone.0130413)
Supplement: S1 Text — Sequences of 38 hindbrain enhancers used for MEME analysis. (TXT) [file pone.0130413.s013.txt]

>foxd3_365
CATACTGCCGGGACAAGGCcatctcgcacccccctccccccatacatcactccaaattaaatttaCATTAGGCCCTCCTCAATCAGG
>hoxd_10482
GCGTTTGAAAGTGATCTTCAGCaataaaaacatgtcagccgaccccgcactggaaaattgcaaattggcgaatgtgctgagtgagcgcaaatgtgtgtgtgtgttttttgtgctgactgtgtgcaggcctctggtgatggatgctggcttgacacagcctcagtgtttgggctgtgggaataatgagtttcagcgtccCCTACGCCCAATATGCACAG
>foxd3_327
GTATTGCTCTGTCTCTGCAGGCtataataaacgagtgtaattacggtggctgattggttggaaggtcattgctaatcctgtaatttttcatctatgtttggatttgcttgtgatgaatgttcccagcctttagagtattcctcctcagattactccatgcatagaaatgcaacagcaaataaagctgttgGCTCCCCGCAGTTTTTCTC
>hmx2_9713
GGTCGTTAGACGATGATGGATGtaaacctataaagtatctaaactggaccttttaacaaaccatgagcaatactatcatttctttaatagaacctgctgaccgtgtcattccgttctgccatttgtcattttcccggtgaaataatcaataactccacgctctgaaataaataatctaaaagtCGGGGAATATTATATCTTCCCACCAG
>hoxd_10479
GTAGGCCAGAGAAGAAGCATCTGaattttaatgatgttgaagatgatattgtgtgtccttcagcctgttatactgacacaagctctccataaatcatcatataagcccatcgtaaaatcattaccaaactgcaacctcagcgtcgacgcctcacacacacacacacacacacacgtactgaaaaaaagcgtaaactttccggcgtaatgccgttcgacccgcgggttaagatcagagcgtgtttaatttgtattgtaatagagactttctaatccgtaatgaaatgtctattagccgggctttgctaggaacattggtgatcagctcgCCGAGCAGCTTGTGTCTTTG
>bnc2_8642
GCAGGATAGCAGTCACATAATTTCTGgtttttgcaactatgttcaaagattgcagctaaatgcttgtcttctgtgaagctgacaggaagaagtgggcgctcagtgaaccatggcttggctgccacgaaatgacaggaatcattggcatacatttcaaacagcttgcacgatcccattaaagtgccacatactccacttcaaaatagacaagaaaaaatccactttgatagatagagactagaatggattattgattttttttttcctttCAGTGTGAAGAACTTTCCAAGAAAATTC
>dachd_11206
TCCTATTAACCTACGGCGCGgcgtggcagatatttccatgagggtgtgtggatgaaaaacagggggctaatggcttagttgtgacagcgcttctcatgatgatttatgattctgtgtttaacttgattactccactgctgactctgaatactatttcaattagtacactgaaggtcacatcgccaaatccctccataatctattcctattaacactaatgcagggagtatccatatctgttcacccttgttgattcaaatcatccctgttcctaacaggaggcttgtttaccagtttactggtttagacatttccgggatggtaattttcaatccttagcatatcattagcgctctcacttttgacaCAGTGGCGAAAGGGACATCT

>dr3285
TGAGTTAGGACACCTCATGACAAATGATAATGGATAATCAATAAAGCGGGAAATATGAGGCCGCAAACTTTATGAAGCCGGGAGACGTATTACTCCCCAACAACACTCGTTTCCCTTAACAAAGTCACTCCGGCCGCTGCGCCTAATAATCTGAGGGAAAATCAAAGAAGCCGCAACCACATCAGCAATATTGGCAACTTATTCCGCTTTAATGGCATTTTGATTGATTTTTTCTCCTTCTTAATGGTACTTTTATAGATTTGATGCTGGTCCTGCAAAACAGCAGTGTGTAATAGAGCTCCCCGAAGGCTA

>dr3288
GCATGTTGAGGGTCGATTGTTGTTAAAAAAAACAACAATACTACTAATAATAATGAATGTCAGCGGTTACGGCCACTGACACTGATGAGCTCTGGAGTGTGTTTGTTAATTAAAGCCCTTCTCGGTGTGGTTATAATCATAAGACAGCGCCGCGTGAACAACGTCGTATATCAAACTTCACGATGCGACGCCGGCTGATAATGCGCCGCCGCTGCTAAAGCTGATTTTCCATGATGAATCTGAGAGCATATAAATTGGCTAATATCTAAAAACATTTACAGACAGTGCAGGAACCGAGTGTTTGCGGCCGTGATGGATGAGGCTGTTAGATGCTAGAGGACAGATCCGCAAATCTCTGCCGCTGCACAGAGCCCTGCACGCAGCTACAGATTTACTCCTTTAAACCCGACCTCCT

>dr3299
TTGATTGTGTGTGATTGACAGCTGTCGTCCGCATGATGAATGTGTGTGTGTGCTGTGAGCGTCTGCAGCTCTGGTCATCCATCATCGTCTGCTGTCACACACATGAAACGCGGCGACAGCGCCAGTCAGCAAACATTTAGCACAGCGAGCCGCACGGCAGACGGAAATTATTATTGTCAGAATAATAATGCTTTAGCATAATTTATTACAGGTCCGGCAAATACACTGCGGCTCCGTGCTATTAGACAGATGGAGAGGCCAGA

>dr329x
GGAATCCTCCAAACCAATCAGAGAGTTGGCAGTTCAATTACACAGGAATAAGGGGACATTCATCATTCAATTAGGCAGCTGTCAGGCCGCACAAAGCAGGAAAACTTCGAACCTGGTACTCCTGGGAGAAGATGCTCAGCAGAGTGGACGCGGGGAGACTGGAACAAATAAAAGCAGGACAAAGTTAATTACCAGAGAGCAGACAAAGAGCCAGC

>drEvi1_40224
CTGTAGTTTGGTCGTGTGTCCTGGCGTCCGCGGGCGCTGACTGGGTCACCTCTCCATTAGGGCGTGTTGTCATTGTGATTAATGGCTGGCTCTATCATCTTTAATGCTGGTGGTAATGACGCGGGGTCCCGTGCCGCCCACAGTAATCGCGTGATGTATGAGCACAGCAGAACCTCAGAGCAGAGGTGAACACTACA

>drNR2F2_27254
TGCAATATTTCCCCTTTTGCTGCGTGGCAGTGCCACCTGTTGCCCCATTAATCATGCAGAGAAGATACTCATAAATCATAAACATTCTGCAATTAATCAAGCTGTCAGGTCCGGGGTCACAGGTCAGCCTCGCAGGAGCCAAAGGTCGTCGCTGGGGTGCGAAAAGGGTCACGCTTGTGTGGCATCTCTCATTCTTGCGAGGTGTCAGA

>drPax2_217
CCAACACCCAGTCACTGTCAGGCCAAACACATGATGAATTGCCCTGTCAACAGAATTCATTCAGGGACCAATTAATTCAGCAGAAATGAACTAGAGCCATCAGTCGCTGAAAAACTCAGTGCAAAGAGAGCAAAGTAGCTT

>drZNF503_32799
TTCCTTTACAGAGGTGGGCTATCATTATCTCAGGAATGACAGTAGGTGGAAACGCTATCTTTCATTACACACAGCATAAATAGTGTAATCTATCAGCTCTGTCAATCAGGATGATTGATTACGGCCTGTCAGAGAGGAGAGTGACATATTAGAAAAGTTTTGTTAACAATGCCTATTGCAAGTGGGGCCTGCCACAGAGGCAAGTGATTAATGTGTTGTCAGGCTGTAATCCCACACCGCTGGCTAATGAGGCAAGAATTTATCATCTTTACAGACTGGCAGATGTCAGAAGGAAAGGAATCCAAAGTGCTGGAAACAATATACTGTTTCTTACCGGGCCTGACGTGTCTGACAAGCTTTAAAAACCACAAAGAGGCCTTGTGTAAGCAAAAACTTGAATAGGGCAA

>drTshz3_24804
CCCTAACACTAGGCTCCTTGGCAAGGGCCTGTTTGATAAATGACACATGTCATTCTGTCAGGAGGGAAGGGTGGGTCCATGATGTATGACCGTGCTGAGGAGCTGGGGAAATCGACTGTTTGGCATGGAGCTC

>drTshz3_24805-6
GAGCCCTGCTCAGGTTACAGCTTTACACGGCCAGTCTAAATAATATTCAAAATGATGAATGACATGGCCAGCCTCGTATCCATCATCAATTTCTTTTTTTAAGGAGCATCCATCTTCAGTAATGCTCCTTTGAATCATGGGAAAGCGAAAGAGCTCCGATTCACT

>drTshz3_43509
GGCAACCCTGAGCAAGTGCTAGCAAGGGTCATATCTTTTTAATTATCTTTCTTGCCTTTGATTAATTATTCCGTCTGACAATAGCGTGTTTCTAATGCTTTTCACCTGCCTGTCTTGATTGACAGTGCCTCTGTCTGAGTCAAAGCAAACAGCTGCTGCCATGATTGCCTAGCAACCAGGAGGTGATGGATGAGACCCAGAGATGGATGGCCACAATAAATCATGTCTCCTGCTATAAAACTGG

>drBCL11A_2554
GGGTACATCTGTTTTGCATGAGATGCATAAAATGACAGGACTCCGACAGCCAGTGCATCTAGTGACAAAGATTACTGTCACCCTCCTCCTAGAGTTAATTCATCATTGGAAATGGTCCGTTCCCTTGCTCTGTCTCTTAGCAACAGCCTATCCCCTAGTGCTGCCTTAACCACGTGTGCATATGTAATATAGTGCTCTTCAGCATACC

>drFoxp1_886
AGGAGTGGACAGGCTGGACAGGGAGGCTTGCGGAGGGTAATGCCGCACAGCTGTGACCACCGGGCCCCTTGCTTTAGAGAGGGGTGAGAGCTGATTGGGCTGACAGTTTGTAATCAGACTTGATTTATTGTTCATTAGTAGTGCATTAGGGCCCGCTCTGGCTGGGGCCGAACCACATTTATGTGTTGCCCTGACAGGCCGTGAGCCTGCCAACACCTGTCATTTCTGCCGCTCGACGCATATTAGACGCA

>drNKX6.1_4281
CACAGGCAGTTTAAATGTTCTGACTGTTTGCTTTTAATATAAAGTCTGTCTTTTATGACCGTAGGTGCTGTAAGATTAATTGAGTTGTGAATGTGTGGCTTTCACAGCCTGTAGTACTGACGAGTAATCCCGAATCAGCCAAAGCAAAGAGACAATCTCATTAATATATGATTAATAGTAGCTGGCAACGTGATTAATTAGTGTTTGTGACAGTAAACGTTTACCAGGCCTTTATGTTTTCCCCCGGAATGTCAATTTGTCTCTTCTGAACGTTTTTCCTTCCCAGCAACTCTTGTGAAAGAGCACACAACTTTGCATATTCTAGTCTTGTCCCATTTCATTCTTCCCCTGCCCAGAACAGCAGCCCAGGAATTAAACGCCTGGAACATGATTGATTACTTTTCTTTTTTATTTGCAGGCTGAAAATCCAAAGTAGTTGTTTTCTTTCTTTTTGTTTCTTTTTTTCCCATTCAGTCCACCTC

>drPax9_2099
CAGACTCTGACTTCCTGTTCCTGCCTCTTGCTACAATGATAAATGGCTGCAAGCTCCATTCAATTACGCCTCGAGTGCGAAGAGACAGGAACAATGGGAGCTGGCCTATGCAGTGTGGCTCAGGCCCACTGCATTCTTAGCAACAATTTAGCCTAATTAGCATCAACTCCTGCCCCATCCATCATACTCCTCAAGAAACATAAACAAACTGTCAGCTCTAGCGTAACAAACAGATCGCCCAGCTACTTAACACAAATTATTCTTACATGAAACGCAGCTTCTCAGGCAACCTTCCCCCCTCCAGGCCATCTGGGGGAATGAAGGGCTATTAAAATTGAAGACATATGTTCCAGTCAAGTTCAACTCCCCAGACTCTTGCGGCTGATGCGGTGACAGTTTGCCCAGACT

>CNE3.06|POS|chr24:26947411-26947792|forebrain, spine, hindbrain, heart
GGTTCCCTCCTGAAGTGGTCCGTGTTCCCCTTCCTTTGAGAAATTTGGCCTGTGGTGCTT
TTGTCAAGTTGCCATTGTTCTGTCCGACACACATGGAAACAAAAGAACGCTGTGCAATTT
GGACCTAATCATAACATCTGTACTTCACTGCTATTTACATTTTCTCTATCAAGGCGGAGA
AGAAATGTTAATTTTAGATGGGTCTTTTTATGAGTGGTAATTACTGTCATTAAGAACGCT
CGAGAGACTCCGGGGGAGCCGGGACTGAGATGTAGTTTGACGTGTTGTATAATTAATACT
GAATTAATGTCTTACTTTATGTAGCGCTGGAAGAAAGGCCCTTAACAGCTTTGAGAGGTG
GCTTGTGCCATTGTCGTTGCA

>CNE5.03|POS|chr17:10713167-10713651|hindbrain
CGACACAAAAAAGCTCCCGAATTCCCGCATTTTCATTCTCCCCGTGTGTCTTGATCCCCC
CTGAGCGAGCTATTCAGTCTGGTGAATAAAATATTCTAATGTGTGCTGTTTTTCTTCCAT
TCGGTGTGCTTAAATATTACAAAGCATTTAATTATAAAAACTGAGAACAGACGCAGTCCT
GGGACTGTCAGTGGGAAAAATAAATGTACAATCAAAATTGCAATTACCTGCAGAATTTCA
GGGGTAAACACATCAGCAATCTCATAACAAACACTGGCTAGTTTGCATTCTAAAATGAAT
ACAGTTAGATCCAAAGCAATTTTCTCTTATTTATCTTAGACGCCATGCATAAATAAAGCA
AGGGCATTGAAGCAATTAGCATAATTAGACTGTGGTGGTCAGGCCCTGTGCGATTTCTTA
AGAGGCATCGCTGTGTGTGTGCGTGCATGCATGTGTGATCGCTGTCCGTATTGAAAGGCT
TGGT

>CNE6.05|POS|chr2:27210502-27211000|midbrain, hindbrain
TGTTGATCTCCCTTGTCTGCGTATCACAAAAAAAGCCTATCTTGTCCCCATTCCAACAGA
GTCATTTATCTATAGTTTTTGAATGCTTCCTAGTCAAACTTGAATATGCAATGAAGAGCT
GGGGCTTTGTGGCGGAAATATAATTAAGGCAGTGAAAGATGTAGAGGGTGAAGAATGGGG
ATGACATCAGGCCAATTTCACACTTGGCACTCGGATGGCCAAGCCAAAGCCAGGCTCTTG
CCACGCAACACAGATCAAAGCACACTGCCAGTTCAGAAAAAGCAAAAAAAGGATTTAAGT
ATGCTAATCTCCAGGACAAATATATTTTAATCTTGTTAGAATACAAGTTAACGCCACAGC
TCAGCAGTTGAACTTTATAGCGAATTTAAGGGAGAGATCAAATTTCACTTACATTTTTTA
AGTGTGTATGTTTTTGACCATTCTGGCTGACATTGGTAATTTGACAAAATGGTTAATCAT
CTAGTTGACATGATTAGG

>CNE6.06|POS|chr7:49626329-49626763|MHB, midbrain, hindbrain
TTAGAAATCCTCGTTCCCATCAACTAGCTGCAGCATTAACTTGTGTTGTAACAAGATTAA
AATATATTTGTCCTGCGGATTAGCATTCTTTACCGACCCTTTTGCTGCTTTGCCGGACTG
GTCTGTGTGTGCAGCAGTCTTTTTGATCTGCCGTGCGTAGTGAGGACTCTGGCTTGGGTC
TGGCCATCCGAGGGCCTGGTGTGAAATCGGCCTGATGTCATCCCTTTTGTCCTCCGTTTG
CATCCCTCACTCCTTTAATGACGTTTCCGAACCTCGCAGCCGCATTCCTCAGTGGTCCAT
AGGAAGCGTTTGGAGGACTCTGGGCAGAAAAGCACAGTGGGAGTGTTTGGAGTTTGGGGA
GGGGGGATCTTTTGTATGGAAAGCAGACGAGTAGACATCCGTATTCTGATACTTTCCCTC
CACCTCAGGCTATT

>CNE7.04|POS|chr20:25218800-25218998|hindbrain, ear
TACAGTGAAATCTAAAACCAGTGCATTAGTAAATGAGTTCTGTGTTCGTCGAGGTCTTTG
CCATCCAGACGCTGTTTTAAGGCATAGATCGCGTTTCTTTATCTTCGTCGAAATCTGCAA
CCTGACACCACGGCGACGCAAAACTCACAATCACTCACCCAGAATGGAGCACCTCTTTTA
ATTTAATTTGAGATGCGG


>CNE7.05|POS|chr5:53128251-53129018|hindbrain
GTCGTCAAAGCAAGGGAGTGTCGTGACTTTTTATTTCTCTTTTTGCATTTGATGCCTAGG
CCCACTCCTTTGGGAGATGAAACGAAAACTCTGTTATAAAATCATGAAAAGGATATGGAC
AACAGCAGGTGGGCAAATCTATCAAAACCCCTGGCAAACGCACATGCAAGCGTACACACA
TAAAGGGGCAAAATCATTTTAATTAGCTGAGTGAATGTGATTTGCTGAATGCGGGGAACT
AGGCTCTGCACACATTAAAATTGGTCTAATTTTCTGCAAAAAAGTCCCATCTGAGTGGAC
CTGGCCACAGTCAATCAAGTTAAAAGCTATGGGTGCTTAATTTGATTTACCAATATAAAA
TGCAAATGAGGTGATTAAGTGGAGAGGGGAGGCAGAGTAGGAGCCTCTTTTAAACCATCA
AGTTAAATGTGAACAGACATCGGACTGGCAGCAGCAAGAATGTTTTAGCATATTCGTTTG
ATTAGAGGTACAAAAATTTAATTAGTGTGGCTAATTGCTTGACAAATTGCAGCACACTAC
TGAAAAGACAGATTTTTTTTTTAAAACCGTGCAAAACCCCCTCCGTGTGGAAATTTTGTC
CAAATGGCCCCTATGCCAATATGTGAAAAGCATAATTAAATAAATGGAAGATGGCACAAC
AGTACCTTACAATAGCAAATGAGATAATGCCTGTAATTAGGTGGGACACAAGTCTATGTC
CATATGTCGTGTTTCTCTTCAGCTACTCTCCGTTCCTCTCGTAGGAC

>CNE7.09|POS|chr15:45817165-45817424|hindbrain
GATACATCTGCACTGTTTTGATTTCGAGTTTGAGGGGCAGCCGACAGGATGTAGCATTGA
TAAATATCCCTGTTGATCACTTGATTGATTACCTCGCGCAAAGGTCACGCGGGCGCGCGG
TAATTTCCTTGTGCCCGCGGCTCCCATTTCACTTTCAGTCTGGCGCGAGAGCCCCCGACT
TTACAAATTATGTTTTTTATTTTAACCCTTCCCTTTCCTCTTTAACATCTCGCCAAACGA
CCTTCTGTGCTGTACATCA

>CNE9.05|POS|chr13:35133174-35133403|brain, spine, lens, hindbrain
AGTGCAGAAACCTAGCCTTGGTCATTAGTGTTAATATTATGTTTCTTTGGCGATCCCTCA
TCATTTTTGGGCCTCATTGACTATTTTTCTTTATAAGATATTAAGTATTCAAAGCTCATT
TACATCCTTATTTTTCAATTTGCTGCAGCAGTAGTTTAATTTATTCCATATAATTTCTTT
TTCTGAGAGGGACATTAATCACTGCCTGTATGTTTTAGTGCCTGTAGGC

>CNE10.02|POS|chr2:27306083-27306439|hindbrain
TAGACTCAGCCTTAAAGCCTGTGGTTCATCAGTGCCAAACGATTGCCAGCTATGCCCAAT
CCTCATCACTGTCTCTGGGCACAAACGCTACAGAAGGCCATAAAATATTAATCAAAACTG
TCCGATCAATAACTTCTCAAAGGCTAATAAGTGCTGTCATATTTTTGTGATATGTGGAGC
CCTCCATCATTGAGAGCGTGCCGAGATTTATCGAAAATCCATTGTGAGGACGAGAGCATG
AGGTAATGCAGCACTTAGTAAATGAAGTAAAAACCAAAGTCTACTAATGAAATTTATGAT
TTGTATTTAATTCACAGAAGTCGCATCACGTCTGTTCGTTTGAACTCTTTCAACCT

>CNE10.08|POS|chr5:15929613-15929902|muscle, forebrain, midbrain, hindbrain
GGAGAGGAAAAACCGAAGGCAGGAGAGGGACAGAGAGCGAGAGAGAAGCTGGCAGGGAGG
GGAACAGACCTGATTATCCAAATACAGTCATTAAAGGGGAAATGTGTTTTTCAAACTGTC
AAGATGATTAATGAGGGGGAGCAAATCCTCACAAATGCTCTTGTTTAGTCTAACTGGCAG
ACATGATCCTGGCCACTGATTAATGGCAGTGCTGGTGCGTGAGGCCACTGCGAGGTGAGA
TGAGTGGGTGGGTGGTGCTGGGGGAAGGTGTTAGGTAGTGGAAGGGCGT

>CNE10.09|POS|chr5:53210838-53211192|hindbrain, spine, notocord
CCCGAACATGGACAACATTTATGCATAGTGGAGCCTGATCATCAAGAACCCCTTGACATT
TCTGATTAGCAGCAATTTGAGGAGTGTGATGAATGAGCCTGCTGTCATTTTGACCCCGCT
TAACCTCTTGATTTTCTGGGTTCAAGTCCAATTAACCTTTGGGAGGGACGCAACAGCAAG
TGTACCACCCAGTCCAGTCAATAAGACCCAATAGTAATCATTTCATTTTCTGGTTCATCA
AATGAGGTTTGGCCCAGTTCACCCATCTCAGTCACTGGCAGTCGTTTATCAATGTTCAGC
AAACACCACAACAATGGAGGATTTGGTCACTGCTGGCTCTCAGAGGAATATTCT

>CNE12.04|POS|chr11:18422479-18422889|forebrain, spine, hindbrain
GCCATTCTCCTCACAAAGGAACGCTTAGGGGAGGATTGAGCCGAGCAGGAATGAGGAGCA
TAACACTTGTGGGGTTCGGCTTCAATGGGGGGAACGAAATGGAATAAACCAGCGAGCACT
TGAGAGCCCCGCAGTGCACCTGAATGGCTAAGGGGTGGGAGGGGGGCGGAGGGGGGAGCG
CAGAAGGTGAATGGGCTGCTTTTTGGGACCAATTTGTTTCTTTTCACCCTTTTCCCCTTC
CTCTGTGCTGACAGATGTACAAAGGCGGACCCGCGCTGAGCCTCTCGTATACATGAACCC
ACTAGCAGATGTCACTTTTGTCAGACAAGTTAATCAAACAAATGCCACCATACCTCACTT
ATATGTCACAGGGAGAGCGAGAGACGGAGAGAGAGCCAATAGGCGGCTAA

>CNE12.11|POS|chr15:10990510-10990901|hindbrain, spine
TTCCGAGCCAATGAAAAACCTTATTTGTCTTCCCACTTCAAGAGAGAAACAAATCCGGCA
CCATAATACAGCGAGTGTATGTGTTTGCAAAGATGTACATGCGAGCTTGAGCGTGTGTGT
GTGTGCGCGCCTGTGTGCATGTGTGCAAAGAGCAAAGCAACCAGCTGGGTTGTAGGGGTA
ATAAAGAAGGAGAATCAATAGGGCATGCAATGGAGCCAAGGTGCTGCCATTTATCATGGC
GCTTCTCTGACTCCAATCATTCATCAAGCTCAATGAGGCAGCAAATAGGAAAATGACTAT
TTGTATCAAACACATCTGCACTCATCCACTGAGGTATTTTATTCCCATTAACTTCCAAAG
TAAAATACCCACTTTTTCAGCTGTTGTGTAC

>CNE12.12|POS|chr17:20375548-20375933|forebrain, hindbrain, spine
TCGGGGGGAATATTAAATGAGTGAGCCGGCTGAAAGGCGCTGAGTCGCTGACACAAAAAG
CGTTAAAAATTCTCATTTGGTTGTCTTTATTTTGCTAGCGCCATGTGGTCCTTGAAGATG
TTGAAAACACGGGAAGCAGAGGAAAGATCAGAGCCGGCTCATTAGCATTGGGACAGAACT
GGAGAGGCAGCGGTGTATAGTGGGCCCTACTCCAGAGCTCCAGTGAGAGCGGTTGGTGGT
AAGCTCCCGGTTTCATTGTGCTTTTGTCTTTCCTCCGGGTCTACCTCACAGCGGGGAGCA
ACGCTAGCCCCAGGTTACACAAGGGAATTATGGGAAAAAAATTATTTTGACCAAGGTGGA
GAGGACTCAAGACATGGTCAGACAC

>CNE12.17|POS|chr15:37641541-37641896|hindbrain
GACTGACCTTTGTTTTGGTGATCACTCCTCACAGCGGCACACCTGAACCACTCTATACAT
TTAGGTTAAATGTGTTGAGCGGCGTTTGTGTCACATTTAAAATGTTAACGCTACAGAATG
TCATTTGCAAAACCGGGGCGTTTGCTCCGTAAAATTAATTCAGCTTACCCCCGGATCTGG
GCTCCTGTCTCCAGGCCAGTATTATGCTACCCTTTTCACAAAGAGTAATATTTAATGAAT
AAGACTATTAATAACGGCAGGGTCTCGGGGGGATGTTTCTTGGTAACGGATAGGCGCAGA
CAAGATTACGTATGGGAAAGAGCATTGTTGAGGTTTGGAGTCTTTCATGCATCCT

>CNE14.03|POS|chr13:24048998-24049567|hindbrain spine 
CGCTTTGTCATGTTGTCTGGGCTAATATAATTTCTGAAATTATACTGAAATTGTACACAA
ACACTTAATATTAGAGATATGTTATAAAAGTAAAAAAACAATCCCTGCTGGAGTGTTTGG
GGAATATCAACACTGTGCCACCTTGCAAGCTCTGTAAATATTAACAGCAATTCTCAGGAT
TGTTGTTCCCCTCGTTCCTCCTGCTCGCCTCCCTCTTTCCTCAGTTTCATTCATCTGTAA
ATCAGATTAGTGTGAGGGAGTTTGTGCGGTAAAGAACTGATTAATGATGCCTGTTGAAGG
GTGCTGTTGGACGAAAGAGGAGAGCTAATAGAGGCTCGGGCCGCTCTGCCACGGTGGCGC
GGCAGAGGACAGCAAACAGGCAGAACAGCCATTTTTCACTGGAGAAGAGAAAGAGAAGAG
GAGGGAGAGAAGGAGGGGTGTTGAACTTGTGCCAAATGTTTGGTGGCGGCTGTTGCTAGG
AAATCAGGATCCTGAGGCAGAGTGTGTTCTTCAGTGAGCAGTAA
