# Supplementary material for: A Simple Predictive Enhancer Syntax for Hindbrain Patterning Is Conserved in Vertebrate Genomes
Source: PLoS One. 2015 Jul 1;10(7):e0130413. doi: 10.1371/journal.pone.0130413 (PMC4489388; doi:10.1371/journal.pone.0130413)
Supplement: S2 Text — Sequences of 160 control elements not active in hindbrain. (TXT) [file pone.0130413.s014.txt]

>atbf1_5817
CGCCCAATGAATTATGTGGACACattGATCAGCTGATTGAGAACCATTGTTTG
>auts2_8971
GCCATTGAACTCAAAGCACTATTGAGttttcatgatgggctttgaccgggatgagagatcagaggtaatactgatagtcctgccgcactctgaacacattatctgctgtatacaatggaaaacacttcatcaaaccagagaggcgctgtagGTCTATTGATAGATGGGCTTTGTGTG
>barhl2_3932
CGGGAGAACAAATAATGGAGATGAAATGaacaaatgattagcatactgtgaaaagtacaatgtgtttcttatttagcatttagataactgtctgtcccaaagagcaaagcttcaaagttgaacccagtttaggcgaagggaattaattctctctccttcatgcttcattgaatctctcattaccaaactttgtctgtattgatgttagatttgattgaagattagagcatttagcaaatcttgcttttgcgcatgtatcaggtttttcaagcgcccgctggtcaataccctcacttttatcctgtgtctgcttcatttaaacttcatcaactccatcaatgaaCTGGAACAGAGAAACGTCCCC
>bcl11a_2446
CAAAAACTTCTCAGTAATGGGCAGGcattcacccattggaccaacatctttcaatttattagcatgacaaaggacacaatcattttggatatgcctgaatgcaattttcattaactttgcaatgatttattaacaaaagtgtcaGGAATGTAATAAAAGCAGCAGGACC
>bcl11b_4483
CATTCACTTCTCCCATAATCATCAAGGcgatgctcggatgcctccttaatttacataataccatcctgacaCTTTTACTCCAGCTATCCATCACCG
>bhlhb5_9206
GTGGCAATGAAGCATTGGCAGaaagtgataattattttaattaatgataatggttttaatgattcaacattttggctaattgattatgattgattgcacattactgaaCAAGGAAAGTGAATCAGGGAGGTAATC
>cst_9931
CCTAATGCACCCTGACACTCTGttttgatatcattactacattatagcaggcatttttgagtgaaaaaatacgctacttagaaagtcgaaattcataaataaatttatgtcaaactgcacttaatattgattttgttagtgttcagattcagtaataaggtaaagggtgcatgaatatttaaatatgatcttcattttctgcatctcctaatggcccgagctcctccgcactcaatttaaacacaatttagaaactataatgtattgaaaaatacagggatttggcaataaatcacaaagagaatatctcaggcctattataaggtagttcaatattggcccccagaggggcccgcacaattagattcctgtttttaaGCTGTTCAATTATCCAACTGCTCTC
>dachd_227
GGAGACCGCTGTGTCCAGaaggtccgggcctgtgattaatgtgatagataatgtgctggggaaatgagtaaacactccctcgctgcctagctttgtgcttcatcgggttgatgacaagggcagcgcaaggtgagaatttaacaggcctgctggaagaaaaGAGGGAAAAAAGGAGAGAGATTCAAAGG
>dlx1_6882
GTATTTTTCTAAAGGTGTGTGGCACATCtgcgctgccattgtttattcatgcgccggagcctttgaaacgtgctaaaatgcttcccactcattataaaactcctgccacccatggattagcactttgatgtcaccaatccggcttcaaaggctccttcagtaccattaatcagagtttagtctctgaagacccagccagggaaaacatttggacatcttgcgcagaaacttttgaaaagctCAGACGGTGCTGCATATGC
>ebf3_3763
GGAAGACAATCGTGTGTTTGAGAACtctgaaggaaaatcaatcatGTCGTAAGTGAGCGTATGAGTAAATTTG
>emx2_4543
CAAATAAATTACACCTGCCGACTGGtcgaaactggcacagcattccttatattacactcaaaattactccatttgttcctctagatattttaatccgccctgacctcaaacttcccatgaaccagcgcccgaacaaaaggccgcccactgtcttcgcagtaaatctgttgtctcctttctgggctctggactggggctcatagatcaccactgcgccacagcttgcttcaatttactcaattaactcgggtaaagcacttgtaagttctgcagatgttggtttattatagaggactaaaatgtacaagtgagttcaggagcctggggttacggtgaggttgacggagcggggGATGGGTGACGACCCTCTG
>esrrg_9376
GTATCTGTTAATTAATGCGTCCTGAAACagcatttgtattaatcagggagataagaaaaattggatgcctgcactggcatgacaaccgtaaaagCGCGAGCCCCCTGATAAAATC
>evi1_10731
CATTGACCCCGTCCACATAAAGctgtgatttatggcatgcagggcgcagcagcggGGATGCGGTACCTCTCTCAG
>fign_5108
GGGAGCGAATAAATTATGCAAATCACagaaaggactcttgaaagcctaatttttccgtaataagcatactgtttcatttaattttttgcctcttattaaaagtgacagttctttttgcgccgtctgatggctatatctgacacaagccggcggaaatgactggccggctaaacggcgaagcagtttttctccagctttttagatgatggttacattcacaaagtaattatgcgccggagagtccagaaataagctttaattacatagtaatcgcctctgatggacactgggaagtgtgagagctgccagactgcaatccatcaatgccaaacccctggccacttttaattctccttcatttgcatcataacctccgcaccaagttgcacaaatgctgttaaatgttaataggacctgtctctctactCAGAATGAATGCTTAAGCCGTTTTC
>fog2_3620
CCACCTCCATACGTTGGACGgttatctaaaattgtgatttatgcagtattttaatattttgcttattctctccccttgggtgctctctgagcaatgataaaaaggccgtgctgaaaaagcaccattaatttgcagcgatgcctgtgagatagggccagataatgggaaagataaggcagggagatataccatcagagctgcgattattaccattaaaattccaacccagcaatctgcagccggctgataattccctctccgtttccaccactttggatgataaggcaaaaaataGTCATCCACCGCTCCTTGATTAG
>foxb1_5486
GAGGTCCCGGATCCTTTTTAGTGcgcgattaatcatgctgacacctccgatgaaatgcctttttattggcctcgtttattgagccgttttaCCTGAGTTGGTTTAGCTCCTGTTG
>foxd3_308
GCCTCTGATCACCTGCTAGCtttttattagctaaacttttagcatcaatcaattaacgccagggcagaagcatgaaaaaatatgcaattcttgttagccaaacccatgcatcagactgcacctggccaatgagcgatataggtgctggaattcagttgtgattatgttttttttttaaaCATGGTGTTTTTCAGGGAGGG
>foxp1_885
CTCTGTTTACCCTGCCAGCCaaatggagtttgtcaggtttgtcaatatgattgattctgtaattttttctctctaaaaGAGCTGTTTCTGTTGCTGTAGAAAAG
>foxp1_887
CTTAAGTGCTGCTGATATAGTGGCCaggatgatatttttcagctgaagtgcttctcttctgtcttaaagagattccagctcattcaccagcggattaaatgctagtagttacaatgatcaataggttaagaggaggcccatccctctctccactaatgacctcagtggtaatgggcagtaaaatgtgagctgtaataggctttccgctagggctgaggtttgctatgagtGGACACACACACACATTCATGC
>foxp2_3468
GTATGCATTGTAACTTATGGCAATGATGaattaatttcagtggagcacagaatttgtgattattttaaatGGTATCCATATCTTAACTGAATCAGAGC
>gli3_2148
GCTTGATTGATGTCCAATGTCACCataaacaaaatggcaaatataatttagcatttattttatGCAGAGATAATAGGGCAACATGAG
>lmo4_2659
GCTTGTCAGATGCTGTGGTCttatttgattgcataggaaaagtgcagtgatagagcaaacagccagtgagatatgatgacaaatgggtccagatcccagtaaattactttctgctcaaatcgaaatttcattcagtttgttgctcggcaagatgaagtaatctaaattgtggactcagaaggcagatagaaaggaagcaggagcaagcatttcattatcaagagactgagtgagagagagagagagagagagggaaggttagagacgaaagagatgagcagaagcaaatctaaagtgttgacaccatgattgaaaaggttaacccatgcacattatatatcaacccgggtagccgagggtttctaatggaaaggCGGCAGTGACTGAGCACTC

>dr3292
AACACTGGGAATGATGGATGCGCTAGCCGATAGCGCTGGACAAACCTGCTAGCTAATTGCACACCAAAGACAATTATCCAGGCATTGTTTCATGAAAGCAGCACGGTACAAATGTCTAATATTCATATTAATATCAGTCTAATATGTGGGAGTTACATGAATCTGTT

>drTshz3_24807
GCTGGGTGCACATCACTTTTTATTAGCTTAATAAATCACCTTTGTTGTCAATCAAGGCACAGAGAATAATTGGATATGGTTGAAGCCTTGCGTGATGGATTATAAATCATTCCAGATTAAATTAAAAGATAATGCACAAACTTAATGGTTTGTGTTTTGCAGTCTAAATTGCCTCCGAGCAGTGTTGTTTTCTCGCTTTATTGTGCGCCGTTTTTCTCGCCTCTAAAACCCTGCACGTTCGCCTGCCTTTTACCGTCTTGCCTCCA

>drFoxp2_3502
GTCGGGACGGCAGAACTAGCCAGTCGTGGCTTTTGAAGCAGCTGTAATTTATGACATCCACCATACATCAAGTGCGTAAGATAGCATTATGAGCATTGAAATGAAAAGGGTATTTGCAGCATTAGTTCCCTGCGAGGGACCTGATTACATGATTAATGAAATGCCCCTTTGCATGCGCATTCTGAAACAGCAATTAGGCACGGGGCCGGAGAAAGGCACCGACTCTCCAGTCATCCTCTATG

>drGli3_2152
CTCTTTAATTCCTGTGCTGTGGTGTGAGGACAGGCGGTCAGGCTGTAGCTGGCCTCATGATTAATGATGTTTATACTTGACAGAAAGCTCCTTTATTTATCTGCATTGCTGCTCCACAGATATCATCACTCACCTGAATGAAAAATATTCACTCATACCAATTTTGCAGTATAATTGAGTGGAGTCACTTCTCTTCTGTCGTCTTTTAGCCCTTTTCTTTGTCACCCTCCCTCTTTTTTCCCCTCTCTCTCTTCACTTCTGCTATCTGGCCGTCTTATCATTGCCCCAGTAATTTTCACACTGCGTTGTATGATATGGAGAGGCTGGCTTTAGCCTTTTTTGACATTAAGCCTCTTCAATTTTCACA

>drPou3f2_9802
CCTGCTGTTTAATCCATCCAGCTGCTGTCACGGCAGGAGAGCAGCCAATCTATCACGCCATCCAGACACATTCTTCTCACCTGCTCCGCGCCGCACCGGCCCTTTAATGAACAGCCGACATGATCCCGCCTGACAAGCAGGAAATGGATGCAATAAAGATTGTTTCTGCATGCTCTTTGCATTCCTGATAAATCACCTTACTGTTGGACAGACACCAGCCTGCGCTGAGCACAAATCTGATTTCACACTGAGGGAAAGGGGCAGCGGGCCAGGAGGGGTCACTTCAATT

>drSP8_1540
CAGGCGTGATGACATGTTAAATTACCCTGGTGATGTATGGTTTAATGAACCCCCTTGTGTTGATCATGCTCCACATTAATCAGCCGGCTCCAGCAGATTCCCTTATTTTCTCAATGCTCCCCTGATAAACTGCAATTTCATTTAACCTTGGACAGCAACTTTAATAGCTTCCACAGGACAACTGTCAATACTTGCCTGGGTATACAGTGATTAAATTGCATGGCGAGGAGACCGTCCTGACTTCCT

>drTCF7L2_5416
GTGTGGTCCTCTCCGTGAATTAGATTCAAAGGGGAAGGGAGCGTAACAAGCTGGGAAAATCAATGGTAAACAAAGCGAGAAAGAAAAAGGGAGACTCAACTTTTAGGCATACGTGATCAGCACATTGGCCAAATGATGTCATCCATCAGAGTGGACACTGCAATTTGCCATCTATTTCCTCATCCATCAAACCTGATGTGTGTCTGAGTCTGTGCATGTTTGCGGATGTGGCTGTTTGCACAGAG

>drTshz3_7655
ATCCGTGTGCATGAGATTGAGGGAAAGAAGAGAGCACAGAACAAGAAACAATGAGAAACTCTTAGTCTGAACTATAAGTCTGTCTCTCCTCACCCTCCCTCCCTCTCTCTCTCTCTCTCTCTCTCTCTCTCTCAAATGGATAATTCTGGTGATGGCCCTGACAGCCCATGGTTTAGATTTTGATTTATGTTCTTCCAAAGCTAAAATCAAAGAATCCATCTAGTGCTATTTTATGGCAGCTGGGATGATGAATGGTGCAGTCTCTGGGCCAAACGAAGCCGCTGTGTCTTTGCCCCGGATTTTAATTGCTAAAGTAGCCAGTCATTGCTCAGGATTCAACAGTGAGCAAGCTGCCGTTCTCTCCCTCTCCCTTCAAAGTGCACTGTAGATGTGGCTGCTTTGAACC

>CNE1.01|POS|chr11:18390553-18391238|forebrain
GCGCCTGACGCTCATTAACTTTCCCCTCGGCGCGCCTCAATGCGCCTCGCGAGCGCTTTG
TGCCAAGAAGCAATGCTTCTCTTAACAAGAACTACAACTAGCCCGCTCTTCTCCAACTGG
GAGAGAAATTGCTTTCCAAAACGATGGAAGGAGGACGGTTTAATTAGAATTTCATTTGGG
CTAAACTGAGAGAAACGATGTAGTTAACATTTGGTGGACTTAATTGGGGTCTTTTCTTCC
TCGCCCCCTTAAAAATGCTGACGCTACCCCCGTTAATCTTCCATTTACAATCAATTGAGT
TGACCAAACAAAAGTCTAGCTCTTTTTTTCTTCCTGTCTCAGTCGGGGCTTTTGTCGCTT
GTAAATGCCTCAATTTCGGCTGATCTCTGTCGTGTACATGCTCTCCGCTGTTGACAGTTC
ATTAATGCGCTCTTGTCCCTATAATCCCTCTCGCCGCGTTACATGTGCATGCAGTAATGA
GCTCCGTTGTCAATTAACATGTTTCTAGAAGCAAAGCCGGTTGCTCAGATGTTTGAGAGG
TAAGTGCAGAAAAAGGCCAACGAGACTGCCTTTAGGTTGTTTTCTTCACCGCAATCTTTT
TTGGGCACTAGGCAAGATAGGCAGCTTTGTACAAAAGAGGTTTTTTTATACCCCACACAA
ACATGTCTTTTGCTGAGACCCGCCC


>CNE1.02|POS|chr17:47958922-47959214|nonspecific
CTATTAGGTTTTCGGGGATTCGTTTTGTTAGAGCTTCTCTGAAAGACTCCAGATTACATT
AACATGTCTGAGGCTCGGTGTGTGGTCTTTGTGTGGAGCTTGTAGCTGTTGAAAATGACT
TGTTGGAAGCGTGTATGCTCTCATCACTCTCACTGAACACACGTTGCACAACTGCGGACT
GTCCTCGATGCTTTGGGTGCAAAGGTCCCAGTCACCTCCCTAAATTAGACCCCAATCCCA
ACGCAATCATATTAGAGTTAGGGTTTCTGAGGTTTGCTCTTTGTTTTATTCA


>CNE1.03|POS|chr17:47954167-47954380|nonspecific
TGTATTGTTGCCCTGGCTGCTGATGCCCCGCCTCTGATGGAAGCCTTAAACCTGGCACCA
AGCTAAAACAAACGAAAGTCAGCTTCGAGCTCCCACTCAAACCAATTAAGGCGGACTCCA
GTGCGCACTCATACGTTTCCATCCTGCTGCAGCGACGGTGAAACAACAGGAACAGAGGAG
CTGGCCAAAAAAAGAAGGAGAGATTGCCTTGCC


>CNE1.04|POS|chr17:47964023-47964315|nonspecific
GCCCACCCACTTACTCATTATTCCGGGCTGCCCTCCGACATGACACGGGAACAAAGTAGG
CGTTAAGCCACATTAGAGCCGGGATGGGAGTCATCAGTAACCTGTTATCAGTTAATGAAG
GGAAACACATGCGGGGCGATACACAGTAGCCGATCAATAGCGCGCTCGGACAATGAGCTG
CTCACAAAAAAGAGAAATGCAAATCAATTAGAAACCTTGTTTGCATCGGGTCCGCTCAGT
CTATTCCAAGCAATTACATGTTCATTAAAGCTAATTTATCCGGGATGCTGCC


>CNE1.05|POS|chr17:47968094-47968362|nonspecific
GCATGCTGTGTTTTGGCAGAAAATCAATAAAGGGGAAAATCTGCTCTAATCATCCGCACA
TTTACCATCACAATCAACAATCAAAGCCAAGACCTGAGTCTTTATTTGTAGGCCTGAGCT
GCCCAATTTTCCCACTGTGAAAGGCAGGCTAAATTAGAACCCTTGGTTCCTGTTAGCAGC
TCTTAATGGCTCTGATTTGTGAACTGCTAAATGAGGTTATGTAAATTGATCCTGAGTGCA
GGCAGGGGCCCCCAGGTGACAGGTGCAG


>CNE1.06|POS|chr17:48042634-48043031|forebrain, midbrain, hindbrain
TCTAATCAAGGCAATCAGTGCTGTTTTCAAACGTGCACGGTGCACGAACAGCGAGCTGGG
CTCATCTTTGTCTGCGGTTTAATTACTTGTTTTTGCATTCTGATGGAGGGGGGTGATTGT
GCCTTGTCACCTATTTCTGAAGATAAAGGACTAGCCAATTACTTTGTTTGGATGCTAATG
ATTGGGTTTCATTAGTGGCCGCTCTTAGCCCCCCTCACCCGGTAAATGAATGAATATGCT
ATGATTTCAATTATTGGAATTATGAAAATTGCTTTTAAAAAGACGACACGGGTATCATCA
ACTCTCCGCTGTGACATAATGTCATTTTAATTTCCATAATAGTTTTAATTGTCGGTGGCC
CTGTTGCGCGTTAATCATTTAATTGTATTGTCTTTTT


>CNE1.07|POS|chr22:29033233-29033508|nonspecific
TATTAACAAGTTAACTTTGTAGTGGAGACACTTTATCCCCGAGGACAAACAACCCAAATG
TTTGCAAAATATAATTAAGCCGAGGCATCTTTAAATGTCATTGCAGCCTGTGCCATGTTT
CAAATTGTTCTGCATCAACAGAATTTAACGAGATGGCGAAGGAATCCATTCCCTGCAAGC
ATGTGATAAGCCACACATACAGTGGAGCACTTTCATTGATTGCCAAAATAAAGCATTTTG
TATGCAAATGGGGGAATGGAGTGGGTAAGCTGATT


>CNE1.08|POS|chr7:31825302-31825617|nonspecific
TGGCAAGGAAATGGTTACCCGTCTGCCTGCCTGCTCAAATGCTGCCGTTTGCAATCACTA
AGCAGCTTTAGTGTCTCCTACCACAGTCCTGATTTAAAATTCATAAATGCTAATCCTTCA
TAATTTACAGTTTAAAAAGCAGCCCTGCGCGTGGGCCCTGTGGCCATGGCTCAGTCAGAG
TAATTATCCCAAGGAGCTGGGAATGGACTACTCACCGAGACTTTTAACAGTCAAGGAAAT
CCCCTCCACTGGCACCCAACCCAATTACTCCAAATAAGTAAACAGATTAGCAAGTCATTT
TCCCGTGCAATCTGG


>CNE1.09|NEG|chr7:31816895-31817051|NONE
GCTGAATTAGTCTACCATATTCACAGGAATCGCCACTATCCGCTTTGAAAGAAAATCAAT
AAGATATGTCCATTTATGCTTCCAAGTGAAGGAACAAGGCCAGAGGAGGCCTAGCATGCT
GAACAAACACACGATTTAATAGGACAAATTTCCCCC


>CNE1.10|NEG|chr7:31800541-31800791|NONE
CAATTATTTTGAAAATAAATTTAGCACAGATAAAAATTGTGCCTCTTGGGTCAGGTAAAT
GACTTCCTTGTTTTTATTGAGAAGACAAGGTGTTTATTAGCAGCCTTGTTGGCTTCTTGT
GGGGAGGTTTTCTGAGTTTGAGTAATTGTCCAATTAAATGTAATTTGGGGATGAGCGCTA
ACCCAGCCGAATGTACGGTGCAAGTGAGACTGCTGCCGGGACGCGCATTAATGAATCCCA
ATGAGACCTA


>CNE1.11|NEG|chr13:9312693-9313162|NONE
AATGAATTTCAAATAAGTTATTCACTTCAGGAATAAGTGGCTGGCACGCAGTCCTTACAG
CTGGTTTGTTGAGATAATTGATTTTCAAATAGTCTGAAGATGCGCGAGGCGGGCGATGAC
AGCCGCCGCCGAGACGAGCGCGCCAATTCTGAGAGTTGTATCGGTTTAATTAGAACAGCA
ACTGGCCTTCGACACGGCCTCTTTCCTGCGTAAATTAAAACAGCCCAGTGATTTAGCAGG
CAGGGGCGATGAATTTTTCATGTCGTAGCGTGTCTCTTCTCTGGTGTAGCCTAGTCGAGG
CACTGCTGCTGCCTGTTGCTGTGTTTTTCCTCTAGCAGACCGTCGACGTGTCGTTCTGTC
ACAGATTACTAGAGAGACGCGAGCCAGTGCAATGAATGGGCGGCATTACCTGCTTAAATG
TGAATTGACAATGTAATTTGTACGTTTTCTGTTTCATTTACACAATCAG


>CNE1.12|POS|chr13:9330396-9330628|nonspecific
CCCCCGTGCGTGCAGCCGAAGTGGTGAAAGCCTCTACGTACTGGCTAATGATTGGCACGC
TTGACAGTGATTGGCAGGGCTGCCATGACAACCCTACAACGACACCGAGAAGACCAATAG
AAAAGCGAAACAAAATATTTCAATGCTACACTCACGGTGGATTTAGGGGGAGATATTATG
AGGCTGGTGTCATTAGGCGATAGCTATTGAATCATTCAATCTGAATTCGTCG


>CNE1.13|NEG|chr7:31910533-31911083|NONE
GAGGGGAGCGCCGTTAGAGGGAAAACAGTTTGGGAATTAAGGTCATTAATTTTCCACTTT
CAAGGGCTGCCACACAGACGGAGATAAAGTCAGCATAAATATTCCGCAGAAGTTTCTCCT
GTTTTTCTCCTCTCCCCTTTTCTCTCTCTCTCCCTCTCTCTCTCTCCTTTTTCATCGGCA
GCCCATTTATCTCCATACTGTCAATTAGAGGCAAAAGCAAAGAACTAATTAGGAACTGTG
CAATTTTAATTAGCTGTTTTGATAATTAAACTAATTGGTTCCCTTGTGTTTCTGCAATGT
GCGCCGAGCACTTTTTTTGATATCTGGGCTGCAGATTTCCCATCCGTTGGTTAATTAGTC
ACTTTTGCATTAAAAAGGAGCCTTTCTTAATAGCCTTAATTTGCAGTTGAAAAGAGAATC
TACCATCAATAATTTGTGTAATTGGTAACCGTTTGATTGTAATTTAGAGGCACGGCCGGA
CAGCTCTGCATGTCTAATTCTTAATGACTGGGATTAAAGTTGGATTAAATGTTTGGGAAG
AGGATTCTTT


>CNE1.14|NEG|chr7:31919527-31919919|NONE
TGAAATGCAATGTTTCAAATGAATACTAGACCCCTGATCTGTCTGCTGCTGTAATAAAAC
TCAGGGCTTCAGGCACCGGTTTTTATTTTGAAATAATAAGAATTGCTTCATTCTTTACTC
GAGTTACCATGGTAATTCTGTCTTGTAGCAATTTTATATTGATTTAGAGAGTGGACAGTA
ATATTTCTTTTCCGTTATTCCCCTTTCTGTGGGTTGATTTCTAATTTCCACTTGGAGATT
ACTTTTATACATTCCTTAAGTCTTTTCACTTTTTTCATCCTGCAAGGTAATTTTCTCTCT
TGTATTTGCTATTTTCTCAGCTTATTGGCTTGTTCTTACTCTAAATTAAACTTGCCAATT
TCAAATATTGAAATTACATCAATGTTTCTCTC


>CNE1.15|POS|chr7:31916189-31916428|nonspecific
AGCTGTGCTTTTGTGTTTTGTCAGAATTAATGAGAAAAGTTCCCTTGCCCTAGGGGTAAT
TAGTGTCCTTGGAGTTAAATAAGCTAATACTTAGACACCTCTGGCACAAGCAATTATGTT
TGTGTATTGAATAATTGATTCAAAGAGGGGGGAAGGGCTGCTAATCAGATCTGAGCATAA
TGAATTGATTTAATTAACAGGGGAATCCGTGGCTCTCTGGGAAGCGCGCGCATTTATTC


>CNE1.16|POS|chr7:31846886-31847582|forebrain, midbrain
GAGGAGCTAAAAACAAACCTAGGCAATAATTGAAATGTAGCATGAAATTACCCCTGTAAA
TAACCAGCAGCCATTACAAGAACACATTCTTTCTCTTTTCCATTAACACCAGCCTGCATC
CGCCTGCAAACAAGTATGCACATGACTGCACGCGCTCAGTGTAGGTGGGAGAAAGGCTTC
CGAGGGTTGCACAATTGCACATTTATCCTCAAAATTAAAAATGGTGATTGATCCGTGGAA
TATTAACGGTCAACCATGTTTTTCATTAAGTCGTGAAGGGGAGCGGAGGAAGCCCCTGGA
AGAAATGAAGAAGAAAAAAAAAACTACGAGGGAAAAGAAAGAGGGAAAAAAAGAGCCCCT
CTGTTCAACGTTGATCCCATATAGCGAGTAACCCTGAGAGAAATGTAAATACCCGACTCC
AATAACGCGACAGCACACTAATCATATTTACAAACTATATTAAATCTGTCCATTGTGCTT
GCCGCTGCTAAGGATTGGCTCCCCATGTAATTGTCATTGTAACCAATGTTGGCTTATAGG
GAGGGAGAATTTAACTGCAGTGATATAAGGTGACTGGTAGGCTTATTATTACTGTATTAT
GACCCAGTATATGTTTATTAAAACAATTTGTCATGCAGAACAGGACTGGGGGAATGGAAA
CATTAAATCCCGGCGTACTTCGGCCCGCTGAAATGA


>CNE1.17|NEG|chr7:31735371-31735820|NONE
TGACTGACATGTATATTAATACTCAGCACTTTTCTTAAATCAGGGGGTGAAAATGAGAAA
AAGGAGGAAAAAAATATGAATATTCATCCTCATTTATATTTCAAGGCATTTGCAGTCCTG
CGGGAGGCCAGCGCTGCTTTTGACCAATTTCCATCCCCATTACAGAAATGACAGCCTTCA
CTCCTGGGCCCTGACAGAGGTCTGGCCCGGTGCACAGGAGGTCCGGTGAGGAGGGAGCCG
GCGCCTGTTCCCAGCTGTCCACAAACACTCATTAACAGAGGAAAATATCCAATGGAATCT
CTGTGAGAATTTTTAATCACACAAAGGCCCTGCTAATTAGGCAGCTGATGGGGCATGGAG
AGCACAAGGACGAATTCTTTAAACAAAGGACTGGAAACTTTAGGAGCTTTAATTACTCGG
GCAAAGAGTTCATTCCTGAACTGGAGAGC


>CNE1.18|POS|chr13:9333378-9333628|nonspecific
GGATGCAATCCTTTTTTTCTTTTATGTTCATCAGACAATCATTTGAGTCGTAAGCACCTT
TTTACTACACTTCTGTCACTGCCTGTGTGGGGTACTGGTCAAATGTGGAACTGAATCGTT
ATGACTGTATCAGATTTTTATTTTTATTTCGAGATTTTATATTGAATTATGTATATCTTA
AATAATGCGATCATTCTCCCAGTCTGTAATATATGTGTAGAAATACGTCTGTAAATAATA
TTGCTATTCC


>CNE1.19|POS|chr17:48016967-48017098|nonspecific
AAATCGATCCCATCTGTGGTATGATGGTTAATTAAAGCAGCTCTCGAGTAGACTAAGGAT
GAGAGGTTTGGCTGGGATCCTGCAGGCAGGGCTCTGATTGCTCCGAGAATGGCTGCTTTC
TCGGCTTTGAG


>CNE1.20|POS|chr17:24888778-24889087|forebrain,eye,trunk
GCAACATTTCCCATTAGGCTTGAAAAACTTTCCCCACCCCTCCCAGGACACTTGAGTTTG
AGTGCGTCGGTCCGAAGGCTAGGCATGCAACACCAGCGCGGGTCAACATGAGGCCTGTGG
AGCTGCCAGGCCCTTTTGTGCGCCGAGATGTTAATTGGTTCTAATCCGGCGGTAGAAGCT
GTTTTGGTAGCCTGACCCCACGCCCTGAAGGACACCTTGGTGTGAAATACTAAAGAGCCC
ATTCAAGTGGTGCTGAAAGGAGGCATGGAGCATTCCAACACATTTCCATTTCTACTGTGA
AAGAGAAGC


>CNE1.21|POS|chr17:25115554-25115970|forebrain, hindbrain, trunk
TTCATTGTCAACGCAACAATATCTGGGGGAACAGCAGTGGTCTGTAATCCAATAAGACCA
TTGATTAGGCTACAATGATTCAATTCAAGCCAATGGTTGTGAGCAGGGAACAGGCTCGGA
CCCTTCTTGTCACCTTGCTGGGCCAGAGGCCCTCTTCATGCTGAACTCCCCCCTCCCGAA
GCCATTCAGTCCTTTATGGGAAACGGAGAGCAAAAGGAGTGAAAGATGGCAATTATCTAA
TTGGACTATTAACAAACAATTCTGTGAGTGTGTCTGGTAGGGAGCAGAAGAGGATGGGGA
GGGGGGTACTGGACTAACTTCATTTAGCGAGTGTGTGGGGCAGCCTGTTGGAGAGAGGGA
AAGGTTGTTTAAAGAAAAGATGAGAGGGAGGGATTGTTTAAAGAAAAGGTAAGAGG


>CNE1.22|POS|chr13:9323457-9323613|eye
CAGCTGTCAGTCATAAATTTTTTATTTGGGCATGGGATAATGCGTCGTGCACTGGGCTTA
CTGGGCAAATGTTATTCACTCATAAACATTTTTAAGACGTTTTGACATCTGCTTGAGTTT
TTGATAATACTTTAGTTAAGTGATCTAATAAAAAAT


>CNE2.01|POS|chr11:18396532-18397140|forebrain
AACCCTCCGACCAGTTTCAATTTTCATTGCAAGTTGCTAATCCTTGTCACTGAAAATTGC
TTTTCCATGCTGGTTTATACTTACTATTTGTTCAATTGAGAAGGTCCCATTTCCACCTGT
TTAGAGAGCAGATTGCAAGAGCAGAACCTCCCTCGGATCCTATTAAACGTTTTTCCTCCT
TCACCTATTCAGAGGAACCAATTTTCCAGCGCGATTCAGAGTTCAGCCCCGAAAGAAGCA
GCTCTTTCACTTTTAGCCACTAAAGCACTGCGTGGAACCTGGTTTTGTGTTTTTCTGAAA
TAAAGGAAAGGATTAAAGCGGGGAAGAAAAGACTTAGCCTGGCCAGAGGTATAGCACGAA
ATGAAAAAAAGAGAGACCCTTTTAAAGCTGTATAAAAAGTTTGCCGGAATCCAGAGTTTT
GTGTGCTTGCTACAATGACCAGTCGCCCTCTCGTCTTTTTAAGAGGGCCAGCTTGAATTC
ATTTGTTTGCAGACGATTTCACCTGAGACTCACAACAAATTATTACAAAAAGGCCGCAAC
TTGATTACTGAGAGGAGAATATGGTTGAAGCTGCTCACACAGCGTCGCCCGGAGATGTTG
ACTTAGCA


>CNE2.01.1|POS|chr11:18396870-18397140|NONE
CTGGCCAGAGGTATAGCACGAAATGAAAAAAAGAGAGACCCTTTTAAAGCTGTATAAAAA
GTTTGCCGGAATCCAGAGTTTTGTGTGCTTGCTACAATGACCAGTCGCCCTCTCGTCTTT
TTAAGAGGGCCAGCTTGAATTCATTTGTTTGCAGACGATTTCACCTGAGACTCACAACAA
ATTATTACAAAAAGGCCGCAACTTGATTACTGAGAGGAGAATATGGTTGAAGCTGCTCAC
ACAGCGTCGCCCGGAGATGTTGACTTAGCA


>CNE2.01.2|POS|chr11:18396532-18396890|forebrain, midbrain
AACCCTCCGACCAGTTTCAATTTTCATTGCAAGTTGCTAATCCTTGTCACTGAAAATTGC
TTTTCCATGCTGGTTTATACTTACTATTTGTTCAATTGAGAAGGTCCCATTTCCACCTGT
TTAGAGAGCAGATTGCAAGAGCAGAACCTCCCTCGGATCCTATTAAACGTTTTTCCTCCT
TCACCTATTCAGAGGAACCAATTTTCCAGCGCGATTCAGAGTTCAGCCCCGAAAGAAGCA
GCTCTTTCACTTTTAGCCACTAAAGCACTGCGTGGAACCTGGTTTTGTGTTTTTCTGAAA
TAAAGGAAAGGATTAAAGCGGGGAAGAAAAGACTTAGCCTGGCCAGAGGTATAGCACG


>CNE2.02|POS|chr9:3554676-3554848|muscle, trunk
TCTCCAAGCAAAGATGAATTACTTTGATGATTCATTTGGTTAAAATGCTAGTCTCGAGTG
CTTGAAGACACAGCTGAAACCAACTAAATTAGCATAACACTGTTGTTTAATTTTCATACG
CATAATTAGCTGTGTATTTAACACTTGCAGTGTTGAGCAGATTCACATCACT


>CNE2.03|POS|chr19:41705606-41705840|trunk
GGACATTAGTAACAGGTGTGAACCAGAGCATTAAATTTCACCCTTACCTTCATTTGTTTG
CAACAGATGAGAAGTGCCAACTTCAATACAGATCCTTATGTGCGTGAGTTTGGAGTCATG
GTAAGAGACGATATGACTGAAGTCAATGGTCGGGTTCTTCAAGCACCGTCGATTCTCTAT
GGTGGAAGGGTAAGAATCTCCTCTGCTCAACTCAGCATTTGGTTGAATCCCTGT


>CNE2.04|POS|chr13:12639446-12640040|forebrain
TTGGAGATTTCAGACGGCTATACATACACATGCTATATAAAGGGATTTTTGAACGGTCTG
TGGACTATAACGGTAATAAAAAAATCTGCAGAGAATACTATTAGCTTTGAAAAACCCCTA
AAAGCTTTATTACAAACCCAGCTTTGAAATAGAGGGATTAGAAGGCTGAAAGGGTCCCAC
AATAGTTAGAAGAAAAGGTTTCATGCTAATGAGGTTAATGCCCTTTGTATCTCCGGACTC
CACAACTTCATTACTCCTATCTCGGGCAACACCGAGCGGCTCAGAGCCCACAATCCACTC
GAGCTGTTCCCTACCCTGCCTAAAGAAGGATTTGATAGCAGCCCTGTTCAAACTAGATAA
TTATATCTTTTCAAGTTGGAATTAAGATAAAGAAAGTGCAGTGAAGGCGGTGAGCCTTGA
TCCGCTGCAAACAAATTTGGCGCACTTTCTCCCTCCGTTGTGCCTCAAAAGACAGGACAC
CCCCTCGTTACCGCTCGGCTCCCCTTTATTAATTTTGCATTGCCGGTTTAAATGCGCCTG
GTGTTTTGCATTTAAAGGTGGACAATTAGCTGAATTTAAAGGAGGGGATTTATA


>CNE2.05|POS|chr13:12638790-12639210|nonspecific
TGCTAGCAACGGTCTTGAGCTCGGTTTTTCCAGAGCAAAGTGCTTGTTTTTTTCTTGCCT
CATTTGCCGCTCAGTCTGATAGACTGGCATTAACCAGTTTTATTTCCATTGGTAGAAGAG
CAGCGTCTGGTCTGTTCAAGCTACAAAGAGTCCTGCGAGCTTTTGTGAAAGTGCAAATCA
GTTTAGGCAATTATCATACGAGTAATATGTGGGGGAAAGGGGATGCATTGCCCAGTGGTC
CACTTTAATCTGTTAATCCGTGGATCCAAGGGGGCCTGGTTGGACATAATTTAGTACAAT
CTGACTACCTCTCACAACGCGATAAGAGAAGGTTTGCAATGTGCCGCAAAATAGGAGCTT
TGTTTAAAATCTTGTCTGCAGCAACGGCTGGGCTCTATTTGCATTTGTTGTCAGTTCCTG


>CNE2.06|POS|chr21:49999169-49999425|nonspecific
CTGTATAATCAATATACCCATTTGACTCATACATGTAAACATTTTGCACTTCTTACTTTA
TCTTTGCCCTGTAGATAGATAATGATGTCTGACAGAGGAAGTCTTCTTTTTTCACATAGG
CCGGTCAGCATGTTCCGGACAGTGAGACCAGGTCGGGCTGGGGTCAGAGATGCCGTACCA
TCAGGCAGGAAGACACAACAATACTTATCAACCTTTCCATCAGCAGAGCGTGAGACTAAT
TTCTCAACCTGCAACA


>CNE2.07|POS|chr4:18783715-18784144|nonspecific
CTCCTTATCTGTTCTCCTCTCCTTCAGTTCATTGGCAGACTAGCGGAGCTCAAACTGTTC
AGCTGCGACTGGTCCAAGCCCAGTAATTACAGCTTGTCAGAAAGAATTAATTTTCTCATT
TCTCATAAAGATGTGTAAAAATTACCATGTTATTATACACCGACACTCTCCAGAGGCACA
CACCAAATTTAATTTAGAATTCTTCCCGCACATTAAATTAAATCCATAAATAAGAGTTTA
GGCATTGGTAGGGAAGCATATGTTCGTTAGGCCGAGCAGGCTGCTCGGGCCTGCGCTAAT
GTCTATTGTAATGTTTTAATAGCTTGTGCCTTCTAAGCACCAATAAATTTATATGATCAC
AACAGGCGACGTTGAGCGCACGGCCAATTAGGAGTGCCGACACTGCCGCTGCTGCTGCTG
TTGGCCTCA


>CNE2.08|POS|chr8:17102899-17103012|nonspecific
GATACAGATCCCTCTCGATCTATTGTTGCGCCCACGTTTTCATTAGACAAATTTGACAAC
AATGTGGCGCCTGTCATTGGCCAAAGGGGGAAGGCGCGATCTGATTGGCTTGT


>CNE2.09|NEG|chr21:24175365-24175549|NONE
TTTGTATCCCCCCTACCTCTTTGGCCTTATCTAGCTCAAGTTGCAGGGCCTGTTTGGTGA
CTTCCACCTCGATAAGTTTCTGTCTCAGCCTTTCGTTTTCATCTTCAGTCTTTGTTCGTT
TCTCCTCCACGTTTTCCAGCTCATGGTGGAGTCTCACAGAAACATCTTTGGCAACCTGTG
GTTA


>CNE2.10|POS|chr1:45123930-45124154|forebrain, notochord
AAGGGAGGGGAAGGGAAGGGGACGGGACGGGACAGAATCAGTCAGTGGTACCTCCTCCAC
AGGTGACGGAGCAGGGGAAGAAGTCAGTCTCCCTCCACTGGTAGCGAATGGGCTGATAAA
ACATGAACTGTATCACTGTGTCTTTAGGACCGGCATACTTCACCTGAGGAGAAACACACA
CACACACACACACAATTTATAGAACCTGATCACTCACGCTTCTA


>CNE2.11|NEG|chr12:21888552-21888700|NONE
CACCGCCTCTTACTCCCGAAAGCATAATTCTTGTTCTCTGTCTGTCAACAGGTCCAAGTG
GTACAAACATCATCATTGGCTCTATAGCAGGAGCGATACTATTGGCAGCTATAGTACTTG
GAGGAACAGGCTGGGGCTTCAAGTAAGA


>CNE2.12|POS|chr3:47194973-47195081|nonspecific
TCTGACCACAGTGCTGAAGCTGTTAAAGATGGCTACAGGCATGAGATCCCTACTCGACAC
CGTAATGCAAGCTTTACCACAGGTACCTGTTGTCTGTTTTATATTCAG


>CNE2.13|POS|chr3:47189259-47189378|NONE
CACAGTATCTTGACGAGGCACTTAAATACTGTAACTATGTATTTACAATCATCTTCATAA
TTGAGGCTCTGCTTAAACTCGTGGCATTTGGAATACGGAGATTCTTCAAAGACAGGTAT


>CNE2.14|POS|chr24:25563025-25563437|nonspecific
GAGGCTCTCAGACATTGAAGTGAATATTTGGATCTACCCGCCATTATTTGCACCAAACTA
TAGTGATGGTTTTGGCCATTTATGACTCTAATAATGCAGCGAATGATAGTTGAGCATATG
TTTCTCCTTGATTACTATCCTAGTGACTTGCTGTCCTAGTTGCCTGCTATCGCCTGACTG
CTGGAATGAGAATATGTGCCTTGAGTTAATGCTGATTGCAGCAGCTGCCAACACGTGAAT
CTCCATGGCAACAATAATGGTCGCCTAGCAACCGTGTTCTTTTAGGGACACTGGAAGTGC
CCAAAGGCTTACTAAAAATATATGAGTATAATTCCCCATTAATGCTTCAGCTACCTTTAC
TGCTGTTCCTAGCGCATTTACCAACAGAGACGGTCGGAGATGCACAAACCAA


>CNE2.15|NEG|chr12:58560672-58560834|NONE
TCTTTTGCAGGTGTTTTACACCAAGCTCATGGAAGAGGCAAGAAAAGACACGTTCCCTGT
GGATGTGGTGAAAAGCATATTTTCCAACATCACCTCCATTAATGCCTTCCACAGCCAGTT
CCTTCTGCCTGACCTGGAAAAACGGATGGGAGAATGGTGAGA


>CNE2.16|POS|chr7:81300045-81300317|spine
TGTATCCTTAAAATATTCCGCACATCTCGCTGCAGTTCCGCATGACAGACACCCCTAATA
TAATCTGTGTGTCTGAATTCTAATTTATACCGTCAGGATAAAATAAATAGTCTGCAGTTA
ATTATAGGGAGCCAGCGCCTGCCTTTGCCCGGGTGATTTATGAAGTGCGTGCCGGCATTC
TCCAACGCATTTTTCTTAATTTATTTTTAATCTGTCTTTCTATTAATTCTGCTGCAAACG
TCTTAATGATGTGCGAGGTGTTTGTTAATGAG


>CNE2.17|POS|chr16:19885878-19886465|forebrain
TCCATCGAAGAGGACACATCGCTTTCTCATCTGTCCCTGGCCCAAACCTCCGCCACTGCC
TCACTGGCTGACATTTAAAATGTTGCTTCCTAACCACTTATGCTAATTGTTGTAATTTTC
CTGATGAAGCGGCGTCCTGATACCTTGATGCAGCCAAGATAGTTTTACATTTTCTCTGTG
CGCGCCGCTCGGCCATTTGGTCCGTGTAGTGTCAGCTTGGAGTGCTACTGAAAGCGGGCA
AAATTGCAAGCAAATTGCATCAGATTGCCAACATTGTGAAAAGGTAAATTGCTTGCAAAT
CTATTTAAACCACTGGCCTATTTTCATCAGCCACAGTACTTGGTATTCATGATTGCTTAA
TTGGTGACCTTTTCTATTGTGTAGTGCTTTATGGTGTAATGGAAAGCGATCTTTACCAAA
CCAATTATGCCTTTTTTTCTCGCCCCACACCCATACATTATAGCCGTGATTGCGATGGCT
AGTCCTTTGTAAATGAACTTTCAGATTCCAATTATTTCTTTATATAACTGATGGAGGATA
AAGAGTCATTTGTTTGCTATGATGTTGCATTTGAAAGCTCTTTGAGG


>CNE2.18|POS|chr24:11520312-11520574|nonspecific
AAATACTAGTGCCTGGGCCGTGTGCCTCTGATCAGGGCGGCAGTGAGCACAATTACCTTC
TTTTCAAATCCTTCAGTGACACCACGGGAGAAAGGAGGACTTTGAAACTTGAAAGGCAGG
GTGCTCACTTTCAAACCTCAAACGCTAGCAGGAAAGGGCTCTGAAATTTGTTCAGTGCTC
CCCATCCACCATTAGCTTGTTTCTTCCTCTCGCCTCCAGGCATTTAAGCGATTTTTGAAA
AGATGTTAAGAAATTCAATCAC


>CNE2.19|POS|chr24:10682824-10683200|forebrain, muscle
GGCTTTAAATGCGGTTTGGCGCGCGATGTAGGGTGTAAATTGCAGCACACCTTTCTTAAA
ATGATGCCCATCGCTTTTAAAGTCCAGTGAAACTCAACACCGGGCACCCTCGAGTCCCGT
TTCTGTTCCTAAATGGGTTTATTCAAGCACGTAATGGGATCCCGGCAGCACAACTTTGAG
AACTGGGGGCCACGGTAAACTTCACCACATGAACTCCGTTTCCAGGGCTATTAAGCTTTT
AATTGGAAAATAGCAGATGAAATTTCAAGGTGACGATAATGCAGCATGCAGTCTGTGTAT
GGTGAAGGGAATTCACACCATGGGGAGCTGGAAGACGACAGAAATGCTAATAAAATTACG
CTGCAGACGCAAAAGG


>CNE2.20|POS|chr6:35406045-35406395|nonspecific
TCTCCACATCAAACACGCAAAGGCCTGTTATTAGATGGAGGGCTGGGAGAGAGGCTGTGT
GAAAAGAAGTGGAAAATTAAAGTTGAAGCCAAGCAGGAAAGGCCTTAATTTACTGGCATG
TACAGTATGCAAATGAGATTACTCTCTGCTTAACTGCGTCATTTATGTCCATAATAACGG
CATCATCATTATGGGACTCAAATTAAATTACGGCGTAATTAGCATATCAAAGTGATTGGT
TAAAGTTTAAAACAAATACCCAATTTTCGCTAATGAAAAGCTGTAATCGGCACGCGTCTA
AGTCGGAATGAAAACAGCCAAAACAAATATGTGTTTTCGAGGAGGTGGAG


>CNE2.21|POS|chr6:35410083-35410273|nonspecific
AATTTTAAAGAAGTGCTGTTTTATTTTATTCATTGAGGAATCCATTATAGGCTGTATTCC
TAAGAAGTATGTAAATGACGTGCCTTTCAAGGTAGAGCCGGGGCAGAATCCTCTCCATCA
ACTAATGACACCGCTCATTACATGCAGAACAGAGCCCAATGAAAGTGCTCCTGTCTGTGG
CCGCCGCTTC


>CNE3.02|POS|chr10:26220417-26220609|forebrain, midbrain, eye
CTTGTCAAGGGGCCATTTTAAATAAGAGAGAGACAGAAAGAAAGGGAGAGGAGAAAGGAA
AGTGGAGGTGAAAGATGAAGCGGTGGGCCTTGCAGGCATGAATCACACTCTTTTGAAGAT
GAATAATCCTTTTGAGGGCTAGCAGGCTAAGCTGATTTAGAATTCTGTTTCAGCTTTCTC
CCATAATGCCTG


>CNE3.03|POS|chr10:26258725-26258978|ear, heart, forebrain
CAGCTACTATCAGATATCGGGCATAATTAGAGCTGTCAGCTGGAGGGCGAAGCGAGTCGT
CAGAACAGACACGGCAGAATGAGTTGAGCGCGACCACTCCTGCGTGTAGCTATAGGATGC
TTGGCCAGGCATGAAATGAAATAAGTAATTTGATGTTGACATCAGAAATTGAAATGATAC
CTGCAGCCTCTCGTCAGGGAAGAGAGAGAAGACCGAAGAGATAAAGCTTGAGGAGAAGGA
AAAGAAGGGAGAT


>CNE3.04|NEG|chr10:26318777-26319223|NONE
TGCGATTGAGTGAGTGTGCATGAATGTGCATTAGTTTGACCGTGTGTGTCCTGACATTAG
AGAACGGCACAGCTAGAAACGCCTGCTGATTTATTTTTTTGCCGGGGCTTTCTGAGCCAG
CGTGTGCCACCCGCAAATTTATTGCCGAACGTCACTTTCACATGATGGGTTTGTAACAAA
TATCTGCTGCATATTGTTAAATTAATCTTCCATTTAAAATTAATGGAGTTAGACTCCCCG
GGTTCAATGTAATTTGGTGTTCACGGGCAGAGAGACACGCGCGCTGCATTCAGGATGAGG
CAGGGCCAAACAGTCTAATCTTCCATCACCTTGAACCTGCATAGAGAGGACGGCGTTTTA
TCCTGCAGCTACTAATGAGATCCTGCTCCCCTCCGGAGAGAAAGAGAGAGAGAGAGAGTT
GCAGTGGAAGGAAAGAGAATTGGTTT


>CNE3.05|POS|chr10:26344877-26345097|forebrain, heart
GGTATTTGGCTTAAGGGAGGATGCGTGCGTCACTAAATAATGTCCTAAGAAAGGCCCCAA
ATCCTCATTAGCTGAAGAGTGGTTCCTCCTAATTAGTTTCCATTCAGTGTAATTAGCATG
GATGAGGCTAATCATCTGATGTGAAACCAATCTAACGCTTGGGATACAACGTCCTTGGCC
TCTCTTTCATGCACAGTTTGGAATAAAGCGATTTATGTAG


>CNE3.07|POS|chr24:27469959-27470408|heart
CGTGCACCCGACTATGAGCGATAAGCAAACCACATTACCCACAAAGCCAGCCATCGCTAA
TTGCAGACGACCAGCGTAGTTTATTAAAAGTTTAGAAATCGGTCCAAGATGTGCAAAAAT
CCATTAGATTTTTATTAGGGCCTTAAAAGAGTTATGCGATTCCCCGGGATCCAATCGGCG
TCAATCAGCCATGGTAAATTGGATTGTTGAATAGGGAAATCCCTGGAGGAGGGTTGATGC
TATCTGGATCAGACGCGGTGTTGATTTTTCCCCAAGCCTTCGCTGCTCACTGCTCCTGTG
CTCTCTTGGTTCTGTTCTCACTTTAGTACCAACCACACCATAATATGTATTGATTAACTC
ATTACTGAGTATTATTCACTTGCTTTGGGCTTGGACTGTGCTTAAAGTCAGCACCTCAGG
ACCTGTCAGTTTGAAGTGGCCATGGAGGG


>CNE3.08|NEG|chr24:27474924-27475193|NONE
GATGATTTCCTTGCACGAGATGATAAGTCTAACTTAGCTTAAATGCTAGCGATGCTCAGC
TGGAGACCCGCGAGCCTAATCTATCCCCAGTTCACTGCCCAGGCCCTGTTCTCTGTCTGT
CTTAGCATATTGATTTCCAAGCTGTCTTATTGGTTCCTAACATAATTATACTAGGAGTAG
GTCTCTTAGTGCAGCTAATACATTTACACCATGGCATCTAGGGAAGCTTATAGTCATGTC
ATTTATTCAGGCAGAGGATTGTGGCTGCT


>CNE3.09|POS|chr24:27606649-27606985|nonspecific
GAGGAGGGTTTGGGAGTCAGGTGCCGGCCCTATAACCAGGGCAGGGGGCTAATTTAAATG
TCAGCCTCAACATCACCAAAAAGTACCTATGGCAATCACTGAAAGGTTAAATAGGTTTTC
TGTCTTGTTCTTAATTTGCTGAAATTGCAAAATCAATACCTGCAGTTGTAGTCACAGCTT
CTTGTTTTACTGCTTTAAGATAAAGTCTACAGGAAGGCAATCTTCACTTCCAATTTGCAA
TGTTCAGCATCAGGGTGCCTCTTATCAGTGCTTTTAAAAAGCAGCTGTCCGGTCGAACCG
CTGCATTTCTGGCACCGACAGACAAGGCTCAACGTG


>CNE3.10|POS|chr4:18877522-18877852|nonspecific
GAAAGGTACGAGCAGACAAAAGTAAGAGCATTCATTAAAAGCCATCAGATTGTCTTCCTG
TCCTATCAGCCAGCATCAAAACCATCTGCAATCTAGAGGGGAACTACAAAGTGGATCCCG
GGGCCTACAGAAGTGAGGTTTTGATCAGACTAATTAAAAGCCATTTTGTTTTAAACAAAC
AGACACAACTCTAATTGGCTCTTTTCCATAAGAAAGGGAAGATGTTGAAAGTGAGAGAAC
GCACAGGGAAGATCAGAGGGAAGCTCTCAGGCAGAGGGGCTCTCACACACACACACACAC
ACAAGCTTGATGAAACCACAGACAAAGAAC


>CNE3.11|POS|chr4:19189566-19189715|nonspecific
CCATGCTTACCTCCACGGGGAACCATCTGCTCCCTGTCAATGCGTCACCTGCTCGTCTGA
GCCGTCGCCACAGAAACTGGGGGAGGAGGATTAGGAGAGGTTAGGCCTTTGAGGGGATGG
CCCATCCTGGAATATAGAGGAGGTTGCCC


>CNE3.13|POS|chr9:3067264-3067481|nonspecific
AAAGAGAGAGAAGGGCGAGCGAGACGGGGGTTTCTGGGGTTCCCTGCCACTTCCTCTCTC
CCATTCCCAGCCCATTACAGACTCTCACATACCAGAAACAAGATGGCTTTTTATACCATG
GCCCGTTTCATCTGAAATGTAAATGAATTCCTCCTCAGTGTGGCCTGATGGAGATCAAAG
CGGGCACATTAACCTTCTTGGGCCGCGTGAGGAGGCA


>CNE3.14|POS|chr9:3078457-3079106|nonspecific
CTGAATATCACACAGAGCAGGCCTCAGATCAAACGGCACAGTGCTCCAGACAAAAGAGAC
AGTTCCCTCGCTGAGAATCCACTTCTCCACTGAGAGGGAGGTAGAGAGAGAGAAGAAGAA
GTGAATCAAAAGGCTGGAAAAGCGTGGTAGAGAGTAAACGCTGACTTCTCCCTGAGGTGA
TTTGTCTTTTTCGCTGCTCTCTCTACAGATGTTGGAGCCCCCTTCTTTTTTTTTTTTCCA
GTAAAGACCTGAGGTTCTTTTGCTAGGACTTTGATATCCTTCTCGAATTCAATATGTGAA
ATAGTAGAGCCACTCTGTGACTTGGAGCACATCGCCGAGCTTTGAAGTCTGATCCAATTT
TTGCTGCTCGCCATTTGATGTTGAAAGGATGAGATAAAGAAAACGTACAGCTTTTTTTTT
TTCGCCAGTAACTCTGCTGAGCATATGTAAGATTAAAACAGCCCCGCGCCTTTGGAGGGC
GTACTTAGAAATGTTAAGCAGATTAATTCTTTCCTATAGCTCTTTTATTCGAAGATAAAA
TTAAATGTGTGTGGAAGTCGGCCTCCGTTATTTCCTGCATTACAATGAAGCCAGCGTGAC
AGAGAGAGAGAGAGAGAGAGTACCAGTGCATTAGCACTTACCGTTGCCA


>CNE3.15|POS|chr9:3546365-3547085|nonspecific
ATTGGATCTTTCAACTCTGGTGCATGGCTCGACATGGACAAGTGTCACACCTTGCAAATG
CAAACGAATGTTAAAGTGTATTGAAGCTGTCTGCAAGCACATGCTCCGCATGCCTTTCTC
TCTGAAAGATTAGCAATGATGTGGTTTTAGACACTTCCGGAATCCTGTAGACAACTTGAA
AAATGCCATACCCCATCCCTAATTTATACTCTGATCTGTAATTTTATCCACAATTGCTCC
AGTTGAGCATTCTGGCTCCCCGATCTGAAAGCCTGCAATTACTATATAATTCTTCGCAAT
TTTAGATGTCCTAATATGGACTGTAATTTTTGCGCAAGACAATTTCCAGCTATTTCAAGC
ATCAACATTGTCAAAGTTGTATGTACATAATAAATGGTAATATCAATGCATAGTTTTTAG
CATAACATCTTGACTCCGCGATAATTATATCCGTTTGGAGCCTACGCAAAATTAGCCTGA
ATTGCATGGTAACTGCTGCTTTAAATTTTTAAAAATTACTCATAATTTTCCCAAAGATTA
CCAAGATCTCGAGTGCACAATGTCATCAGCGTAATGAGGAGTAAACATTTATGCTAATAA
TCAGCAATTTTTTCCATCAGCTATAAAGAGGGAAAATAAAGCAGGATTTTTCATTCCTGC
TCGGAGAGCGTCTGTCAGCTCCTCTGAGCCCAGCTAGAGGAGGCAGATTCTGGGACCCAA


>CNE3.16|POS|chr9:3956852-3957064|nonspecific
CATAATAAAGATGCACTCGAAAATACTGGTATTAAATACCAATGATCATCCACTTTAGGG
TGATGAATATTTAGGGAAATAATTGTTTACGACGCTCGAGCGTCGAGCTGATCTGGTAAT
CAGGCTATGAAATACAATATTTATTCATTAGAGCGAACTTAATGAGGCCTCGCGGCGCTA
ATTATGAAAAGCAGCGTAGCGCTAAATGAGCG


>CNE3.17|NEG|chr9:3998977-3999532|NONE
TTTGACGTGACGGAGGGAGCTACGTGTTCTTTAGATTTTTAACCATTACAGAGTTTTCAT
AGAGCTGCAGTCAATTTATTTTATTTATTCTAATGAGCAGCATTAGCGGTAACGTGGTTA
GCGGCGCTCGGGCTCATCGGCTCGTTAATCACACTCTGCAGACACTCGCAAATCAACTTC
TAACAGCAAGCACTGAATCAAGCTCAATGGAGCGTGCACTCCTTCACAATTTATGATCTT
TCAAATTGCATCTTTTCAACCATTAAATTGCAAGATACCATAAATTTTTATCTCCTCCGC
TTTAGTCCCGGCATTCATTCTGTCCCGCGAACAGCAGAAGAGTTGTAAATCCAGGGTAGT
TAGGAGGAATTTAAGCTCTGTCTCCTGAAAGGAAACCCAAGCGTAGGGCGAAGGCTGTTA
ATTTGCCATTGAGGACAAATACCAGGAGTGATAAAGTTTAAGAGCTCAACAGGGAGCTAA
ATCTGGCGCTGGTAGGCTGCGGCTTTCTTCAACCTTGGGTCCACTAACTGTGCTAACTGT
GTTAGATATCATCCG


>CNE3.18|POS|chr13:12868778-12869177|nonspecific
TCTGACAGGATTAGCTGGTCCACGGTGTTAGAAATACATTAAGTGGACCTTTGCAGGCCA
CTTATTATGCTTGATTATGCAGCTGGAATGGGGAAGGTAGGCGTTGTTTGTAGTTAAATA
ACTTCTGAGATGCTTTTTTTCCTTCCCTTTTTTTCCCCTTTCCTCCCTTTCTTTTTTTTT
ACAGTGACCGTCTTCAAAGCATAAACGGGTCAGCAGCTTTGCCACAAGGCTAAGATTGAT
TTCCACCCTCCCACTTCTTTGTTCCTGCAGTTTTAAAGACAGACAGGATCTGGTAAATTA
GTTTGTCCATTAATGAAACAGCCAATGAAACTCCCATAAAACTGCAGTGTGTAGCAAAAC
AATGGCAAAGTAGGTGAAGATACAGGCCAACACGCTTAT


>CNE3.20|NEG|chr13:12935570-12935943|NONE
CCACACACATCCCTCACACACAAGCTGTGTGAGGGCTCTCAGTATATCCCCTATTCCATA
TTCTGTCATCTCCTCACCTTTTGCATTTCCATATGGAGAAGCAGAGACAGGGGAAGTGGG
AAAAACCAATTTACCCAGTGAGCGACATCATCTGCCGGGGCGTTTATCTCTGACACACCA
CCCCTCGGTCCACTGTTGACAGTACATGATATTCCATTAATCTGCCTAATGAAAATTTAA
CCAGTGTTATAAACAAATAATTGGCCATTATCCTCTCAAAGATCCCGAATAAATTACTTG
GGCCTTTCTTTTTTTCCTAGCAGAGGGAGGAGGGAGAGAGAGAGAGAGCTTTAGCGAGCG
AAAGACGGCCGTC


>CNE4.01|NEG|chr16:21166784-21166989|NONE
GCATCACAAACAGTATACCTTTGTGTTCCTGTTTACAATGCACTCGGAGATGTGTGGTTT
TTTCCTGTCAGACGGTCTAGCCTTCAATGACAACAAGGGCCCTGACTAGACTGCAACTTT
CAACTTGACCTTGGCCTCCAGCCGTGTGAAACTCATATGCAAACGAGTCTTGCCAAATTG
TGGCTGGATTTCTAGCCGTATAGAG


>CNE4.02|POS|chr16:21198649-21198882|muscle,fin,spine
TATAAAATGAACAAACTCTTAACCATGAGTACGTTGTTCTCTTCTTCCTGGCCACATATG
ATCTAAGGGAGTGTTAGATGGTTTAAATGTGTTCTTAGGGCACTAAGCTGTCAGACCTTT
TGGCGTGTAAGATTGATAGCGTGCAGGCTTCCAGGGCTCTTTGTTTGGAATATAAGCAAT
AAAGTGCTCGAGGCCTACACCTACTTAGCTAAAGACGACTAAGGGCAACACAG


>CNE4.03|POS|chr16:21285779-21285993|nonspecific
AAATGCACCATCTTTTACAAAAAGAAACTTGCATAAAAAATAAGACGAGGAAACAAAACT
GAATAAATGCAAATGTGCAAAAATACAAAACCTTGAACTCTAATAACATACAAATAAGCA
AAGAAAATAACCCAAAAAATATATAATGTAATTAAAGCATGCAATTGGGAGTGTAGTGTT
TTAAGGATGGTCCAATCCTCCTCAAGGAGGTACG


>CNE4.04|POS|chr19:13883809-13884027|nonspecific
GTGTGACACTATCCAGCCTTCTCTATTATGTCCAGAAAACTTCAATTTCCCGCTCCAGGT
GCCACAATTACGTGGACAACCCAGATAATTAATGTTAGTTGATTGGTGAGGTGGAGGCAT
CATCGATCTTTCTGCACTCCAATGTCTCTACAAGACATTCCATTCCAATCTTTATATTAA
CAGCGCCAGAATATTGCTTGCAAACGGTGCCTGGGGAC


>CNE4.05|POS|chr19:13919426-13919635|heart, blood
TCCTTAAGGAATGTATTCCAAAGCAAGCCTAAGCGAGATTGAACTCGGAGAGAGCAGGCC
TGTATACTGGTCTGGCAGATGAGGTTGTTAGCCGCATCCAGCCATAAAAGACAATTACTG
CTATAACCGTTTATGGTGTGCAAAGCGCTGCGAGGCGAGAAAACGCAACACAACAGATAT
TATGAGAGTCGACAGCTGGGGCCAGTGAA


>CNE4.06|POS|chr19:13922702-13923020|nonspecific
GTCGTAATGTCGAGATTTTCTCTTTGTGCTCCTCCTCTTTGTAAAATGGCGCCTGACTGC
AATCCAGCCCCCTTCTCAGCCAGCGTCTCATGAGAAGCTATAAATCTGTTATTGTTTATG
AAAATTTACTACTTTGCCATACAACTTTACGAGCTGCCGCTGGTTCTCATTGGTTACAAG
TCAGTCACGTGTTTTAAGACCACATAAACGTTAACTTTTTATGCGTGTGCACCCCAACCC
AAAATAGAGCTGCATTCTTCGTCTGACCTTGCTTAGTCTAGCTCTTTTACCTCCGCTATT
CTACATAATATCGTTGGC


>CNE4.07|POS|chr19:14079434-14079655|nonspecific
ATGCACATTGACTGTAACAAGTATGATCTTTACCATGTCACAGGCAGAGCAGCCTCCTGC
CCAGTTGCCATGGGAACACGACTCTGCAGAAAGTGCAGCTGACCACAGTACTTTCTAAGA
GTGTTGCAGCCCTCAAAATCCCTTGGGATGTTTACTACACTCTGAGAATGAGAGAGATTT
CAAAGCAGTTATTATCATCATCATCTTCATCATCATCAACC


>CNE4.08|NEG|chr19:14079677-14079889|NONE
CAGCCATATGCAAGTGTGTAACTATATTTCCTATAATTCCACTGATATACCCACTTGTCT
AAGCTGCTCCAGTCTTTTCAGTGCCTCGCTGTAGTTCTCCGGGTTCTCACCATAGTTTAT
TTCAATGTACTAGGACATACGAGGAAGAAAAGACACTGTCATATTTTTCTGAAACCAGTA
TTTCTGACATACAGTCAAATAATGGCAAAGTC


>CNE4.09|POS|chr12:7257981-7258238|nonspecific
ATAGCTTGCGCTGAAACGCTAGGGCCGGTATCCCATCCTGCAGGAATGACTGAAGTTGTT
CCTCCTTTTTTTTTGTTCCTCTAAATGCTGCATGGAAATAATACAGTAAACTCCATCTAC
CCCGAAACCTCCCGCCTCTTAGCGAGGGCGAGAGCTACGTTAGCCGAATCCTGCAGCTCG
GGCCGCGAGGAACGAAATTTTCGGGGTAGGAGTGTGCGCTAAGTGACGTTCAACTACTAT
TGACACCACGGCTGATG


>CNE4.10|POS|chr1:8489518-8490121|nonspecific
CGCAAACATGGAATTTTAGTACATGCAGCATTTATTCATATAAAACAGGTTGGGTTGAAA
TCTTTATTCGAAAAGCTCGAGTGGGTACTTAATAAATTTCTAATTAGGACACTATCAATA
TGCTATTTGAGCCAAGTAGCCATTGTGAGCCACGCTCCTTTTCAGGCGGTAAATTAGCAC
TCCAGCTCTTATCTCGGCTGCATGCGACGTCTTGAGAGGGACTGCAAAAGATAATTTATA
GGTTTTAATTAGCGCCCATTCCGCCTGATCAGCTTGGCGTTCATCACTAGCGAGTGAATA
AAAGCCGGTCAAAAGCACTGTCACTACCCGCTGGCAGGGCGCTTTATCAAGGTAAGCAGG
GCCGTATTACACGAGGTGTAGAGGCAACGTAATTTCCCCAGTGCTGATAAAGCCCGTTGA
ATAATGCCGGAGTCATCTGAGACACCATTTACTGAAATGACTTTATTGACGACTTAACGT
CGGTAATTCATTTTACCCTTCACGTATCGGACCTGGATTGGGTACAGTAATGGGATGATG
AATGTGCCAACGGGCCGTACCTCGTATTATTGAATGTAATACACACGCCCTTCTCTAAAT
GTC


>CNE4.11|POS|chr1:8177817-8179031|nonspecific
CAAGCTAAACTTAATCTGTAATGGCTTGTAAATGTACTCCCATCTATTCTGTATGTATCA
GCCGTGTGGCTTGGTCTCCTAGAATGTTTGTTCTATCTCAAAGGGATTTTCACACTCCGC
TGGACACAAAATCTCTATAGATTCCCATTGAAATGGGAACCTGGAGGCTGGTGCTCTTCA
TTTACCGCTACAACCCCCCTTTCCCCATATACTTTCCCTCATAGTTTGAGCAATAGGAAT
CTCTTCCAGATAAAATGAAGGAACGACTTGACACAGTTCGCTTTAATGGGGTGACAAAAT
GAATCACGACTCCTCCAAGTATCCATCACGACCAAAAAGGTGACCACAAATGATCTGTGA
ACCACTATATATTGATTACCCGTGTACTACAAGTGTCGGATTTAATGTTCAAAAGGGCGC
CTTGGACAGCTGCAGCCTTAACTCTTCTTTGATAGATTTTAATGGTGAAATATTGATTTC
TGTCTGGTCAAGGTCTACTGGTAGGGGCCAAAGTCATTTGTTGGGCAGAGCTGGACACCC
GGTTTGCGAGTCACAATCAATCATGTTGGCACAGTGCGCCAAAAAGGGAAGAAAGGGAAA
GAAAAAAGGAGCTGCGGACCAAAATACGATTCCCTCCTCGTGCTAGTCTCGCGGCGGCAC
TCCTTTATCGTCGGGGAAATAAAAGGAAATATGAGCGCCATGTCAGTTTATTGAGTGGAG
AGGCTCGGGCAAATTGCACATGACGTCGGGTAGGTGGAGTGGCCCGCGAGTGGAAATGAA
GGTGTGGGGAGAAAAAAAGGAGAGAGAAAAGGAGCGACTATGTTTTATTTAAACATCCTT
CGGGAGACTACAGGCTCAGGTAATCTGTTGTGTTACAACTCAGTGCCCCGTTCCCCTCCA
TCCGCCGCGATAACAGCGAGCGCCTAATAGGAACCCATCAATCACAATAAGCTTCCAATT
TCGCCCGGTGTCTCTACACTCTCAGCCACTGTTTAACGTGCTCTAATAACGGTGATAACA
TACTTCTATAGCCGCAGATAGCGGCCCGAGCTCATCCGAGAGGTCATTTACCTCGCGCAG
ATTAAACAGCGGTGAAGTCAGCATCTCTTTTAACTGGGAGATGTAATATACGAGGAGGAA
AGTGACGAGATTCCGAGAAGAGTGACGCAGAGAAGAGCTGCATGTAAAAACACAGGTATC
CTTGAGAGAGGGCA


>CNE4.13|NEG|chr12:34635845-34636117|NONE
TTGACAGCAAAGTCAGCATGGGATATTACGACTGTCCAGTTTGAGAAGACTCCGCATGCT
GCCCACAACCTTTAGAATCCCGCTGAAGCAGTTAAACAGTCAGTTACATTCAAGAATGTG
AATTATGTAGCGCATTTTCAACCCCCCTAAAACCATAAAACTAACTTTATGGACCTCACG
TGACTTTTTTAGAGCTACCAAGTGCTACATGTTGGTGTTATGGACTGAACTTCAGAAGAA
AATAATCGGGGAAGATGATTTATCTGTTGTGT


>CNE4.14|NEG|chr12:7665623-7666044|NONE
CATCAACACGCACCTTAACGCCGAGCAGGGCTTGTTTTTAACCAAAACAACTGATCGGCA
TTCAATTTAACCGATATTAGCAGCCAGGGACCAGAGTTGACTAATTTACTCCTACTCTGA
TGTACAAACATTAGCAACTCTTCTCTTTTTTTAGATTGGACCTGGTAATGTCTTCACCTC
CCACTCTTGTACAGCTAAATGAAAGGCTTCTGTGGCTAAATTTCCCCCTAGTTCCTCCCA
CTCAAGTCTAACATCATTAGACGTACTTTAGGGCAGATATTGTTTCCTATCAATTCTATT
CAAAGGAAACGCGAGCTCACAAGCATCGTTATGAGGCAGCTAATAAAATCATACAAGGTG
TTTATGTATGCAGGATTCTCAGGAAAGGCTAATCGCGCAGCTTATTAAAAGTGAACTTGC
C


>CNE4.15|NEG|chr22:17708636-17708849|NONE
TCTCTTCGCATTTGCCCTCGATAAAAAGCAAAATAATAATGAATCATTTCATAAATAATG
GGTTTAGGGGCTTATCGACCGCGCAGTGGCCGCCACGGCGCTCTTATCTCGCCTGGCCAC
ATTGCGCCCGTGTTCCGCTCCCCATACTGAGAGGCGCGCGCTGGACGTGATGTGGAATTA
TATAGACCTCACTTCCAGTTCCACACAGCACTT


>CNE4.16|NEG|chr1:8347756-8348175|NONE
GCGCGCTCTTATAAATGTTCAGCCTGCCACATAACACATCTGAAGGGAAGAAAAGCGTGC
TTCGGCCTCTGGAGGCGACATAATTAAATTATAATCAGCGTGGATTAATTAATCTATAAT
ATTTATTCCTCTGTTTCGAGAAGAAGGCAGCGCAATGAAGGGTATTTGTGTTCGCTCCTC
ATTGTCTTAATAATGGAGGAGAAAGCGACGAGGGGAAAACTCAACAAGGCCCCTTGACGC
CGCAGCCAGAAGGTTATTGCTGATATCGCATGCGCTGAAAGCACTTATCACACACAACAA
ATAATTAAGGGGCTGATAATAAGAAAATTAACATTGGCTTTGTCTGCGTTTGTTTTGTGA
GGCGCCTCATTGTGATGAAGGCTTTAGGCGACCCAGAATAAATTAGCCGGGTAAGTCGC


>CNE4.17|NEG|chr1:8367040-8367478|NONE
GGGATAACAATAGTGGCGTCTGACAAGGCAAGGTTAATCCTATATGCTTGCGTATTATGC
AGGGTCAAACTCCATATCGCACGTTTGCCGTGTCATTAATTTCCAAACCTGCGGCCCGGG
GTCCCTGGGCACACAATGACTCGCTACATTAGCTAAATGGCCAGCAGTCTGTAGTTCGTA
ATGAGATGAGTCGCTAGCATGGTCGCTCGTTCATCATCCTGCTCGCTCCAATACAAGTGT
TCTTTTATCTAGTTTCTCTCAGAGCTGATGTCATCACAGTGGACATTAATCAGCTGTCAG
GGGAACCAGGGACTCCCATAATGCCCTATTAGCAGCCCTGTTCCAAAATCATTACCTGCA
AATGAATGACCAGAGATTGGCCATGATGACCACTCCAGAGTCCCGAACAGGACCGAACAG
ACACCTGCAGTTGAATAT


>CNE4.18|NEG|chr1:8391175-8391506|NONE
ATGAGTGAAGTGAGCGAGGGCTGGTTATTTGCAGACGTCTGAACTTTGGCTGAACCGATG
ACTCTGGCAGACTGTGCTTCAGGAGCTCACACACAGATGAAGCGTTCGGGTCTGAATCTG
CAGAGCTGACATCAGGCCGACAGAAAGACATGATATCTTATTTTCCTGAGCCGGCCTGAC
ACAAATTCCACCACACTTATTATTCTCTTAGGCCTGTTTTTCTTTTTGTAAAGAGTTGCA
CTCCATAAAAGAGCGTCTCATATGAGCAGATGTGCCCGCGAAGTGCTTTTTCCAGTTTTA
TGTGGACAATTTGTTTGTCTTGGGGAAGAGG


>CNE4.19|NEG|chr24:41747926-41748432|NONE
GACTTGTCTCTAGGCGCTTTCAGAGAATTTTAACTCGACAAAACGCACATAACTGCGACA
GATGCAGAGAGATCTCAGTTCGACACTGCTGCTCTGAATATCAGATACACCACAGCACTA
TAACACTCACTAATCGGCGAGTTAAAGATCTAAACCTGCTCCTCTTTCTCCAGCTAATAT
GTTGTGTTAAACTCTATTACCTGTCCCTCCAGATCAACACAAATATATAAATAAAGGAGG
GGAGGGACGGAGCCATCAGCGGAGGTCGATAAAGCTTTTAGATTTGGAGATGTTTTCTGT
TTCCCGCGGCTAAGAGTTGTTAATGGAGCTTAAGGAATTATCTTATGGCTCTGTGTTGTG
AGAGCAGTTTGTTTCAGGGGCCCGTGTCCCCTGTCGAGCCGAATATGCTGCTGTCAGAGC
CGCTTAATGAAAAGTAACGCGCCGCTGATTACAGTTTGATTCGGTTTCTATGTAAAAGCG
CCGTTAATTCAGCATCATCCCTCCAG


>CNE4.20|NEG|chr24:41704970-41705285|NONE
TCGTCTGCAAGATAATAGCGGAGGATAATTACAGTGACAGTGTCAGATGAAATGTATTTT
CTCTGTACTCAGCTAACTCCCCACAGAAAGCTTTTCAATTTACTCCGTCTCGCGCAGAAC
AATATCGTCCCCGCAGACCGCGACACAAAGGACCATTACAAACGACAATATATATTTCAT
ATCTCCAGAAATGTTTGCCGCAACTTACAAATGGAGATCTGCTCAAGTATTTATGCCATG
CAACCAACAGAATATGTATTAGTAATACGCGCGGGGTGAAGAGAAACACACTCTCCTGCT
GATAGCCATTTGTTG


>CNE5.01|NEG|chr13:46800491-46801695|NONE
GCTCTGCTGCCTACACGTTCATGTCACATTAACAACACAAACTGTGCATGATCTACAAAA
ATGATGTCGATGATTGGCACCAAGCACCTACCCTTTCCCCCTCTCCTACCTGTGTGACGA
AACAGTCTCCTCTTTTAAGTGCGTAAGCTTGACATTCTCATTTCCCTAAAGTGCTTCGTG
TTTTAGCGCAGTGGATAATTAAGGGGGTGAAGGGAGTGGCTCTGATTGGCATTATAAACG
CTGCGCCAAATCAGCTCACGGTTCACACCACCTGCCTCTTCCCCCTGCACTCACATTCAC
CATCAGAGGAATTATTAAAGATAAAAAGGCATTGTGCAAAAAAAAGAGATTCTCCCCTGA
CAGATATTATCATTACAACCTTTTATCAAAAAGTGCAAACTTGTTTTTTATCCATCCGTC
TACCCCCCTCCATTTGTGTCTCACGCTCCATCCTTCACTCTTTCCCTGGGTATTTCGGCA
GGGAGAGAAAAGGAGAACCACAGAGAGAGAGAGAGAGAGAGAGAGGGGGAGCAAAAAAAC
GAGAAGGGAAAAAAGCTAGACTGAGCTCTGTCAATTGGAGTGAGTGCACTACTAAGTCTG
GCTTCACTACAAAGGTTAGCAGATCTGACTGTCAATACTGTCAGAGGAATGGAGTCTTAG
GGAGGGGAGGGAGCAAAGGAGGTGGAGACACGAAGGTTAGGTGGTGGGGGAGGCAGGAGG
GTTTGCTTTGAGAGAAAGAGATACTTTGATATTTCGGAATGTTAGAAGGGTGAATGTGGA
GAACTGGAGGTTGGGGATCTAATTACCGGGCCATAATTGGGGGCTAGGGAATAGGTTGCC
GTCCTCTCAACTCGCTGCAGATCAATTATGTTAAGAGAACATCTGTAAGTAGAACTTAAT
GAGGTCCATTAGAGCAACATGCGCTGCCTTCCCTAACGGTGCTTGTCAGCTTCTTGGATG
AGCTGGAGTGTGCTGCTAACTAGGGACCTGGTGAAGGTGCTTAAATAGGCGAGGAGACGT
GCGGGCCGGCTCAGGTCTGTTTTGCTTTGCTGCCAGGGAGGGAACGAGATCGCGAGCGAA
GAAACAGCCATCGTGGGGAGAAGGAGGGGAATCTTTTTAGAAAAGGAGCGAGGAGGAGTT
GCACCAAGGCGGGCTGCGTGTTTTTAACCCGCTCGCCTGGAACTTGACAAGGGAACCGGC
TATA

>CNE5.04|NEG|chr17:25513386-25514376|NONE
ACAGAATAGCCAGGTGTGAGCGTTCTTGGGCCAAGCGTTCTGACCGTGTGTCATTACAGC
GCTGTAATCGGGTTGAGGCAGCAGTGGCTTCTCATCAGTGTCTGAGAGGAGATAGAGATA
TGGAGGCTGTTACAAATGGCCCAAATGCTCAGGCTCTGAGGAAGCCCATCAATAAAGCAA
TTTCTGGTGTCATAACAGCAGCGCTTTTGCTAAAGCTAACCTTTCAAAAAACTTTTCCCT
CTGCAAAGCACTGCAGCCCCGCCATTAGAGTCCTGCCTTGTGAATTTAATGGATTCCGTA
CAAATAATATTCCACCATAATGGAAAAGGTTGAGGTGGCTGAAGACGGATGAAGTCATAA
ACACCTATAATTGAGAATCAAAGACCGATAAATTTTAAACTGCTATCCATTTTCCACTTT
TTTTCCCCCCTCAGATGATGATCTATGTCATTCTGGCTGCAGGAAAATGGAGGAGATTAT
GGGTGGAAATTATAACAATAAATTTTCTAAACATACACCTTGATTATGCTTCGATTTTTT
GGAAAGGAGAGCACAGAGAGAGAGAGAGAGAGAGAGAGAGAGAGAGAGAGAGGCGGTTGG
CCTGGTTGGCTGAAAGCTCGCTGGCTAAATGGCGCCATAAAATAGCTTCTGTGTGCTGTT
TCGCCCAGAGAGGCCAGGCGTGCCTGGAGGTGTCATTTTCTTCCCCTAAATGGGGGGAAA
TGAATTGTGTAATTTATTGCAAACTGAAGCACAGTGAGATTAGATCAGCATATCCCATCA
AAGGCTCAACAATCAATCTGCTCTGCTTTAACAGCTTGAGACGCATAAACCAGGGCACCT
AATGGCTTTCCAATCTAACAGATTGATAGACTTATCTGCTCCCAGGGGATGTATTAAGAA
AATCGGCTACTTTCACACTCTTCCCCACCACTTCTGACAGAGCCCACTTTTTCTCTCCCT
TTCTTTCCCCACTCACCGTCTCGATTGTAG


>CNE5.05|NEG|chr20:60871611-60871839|NONE
TAAATGCGTCACCCTGAGCAGAGATGTGCATGAATGCAGGTGTTTATTACCTGGGGAATG
TTCTGCTGCGTAGCTCTTTTATGAACACCTGACTGCCGTTCTGAACTGGTCTGACGTCTC
CGCTCTGCCCCGTGTCATGCTTATTCCAGCTCTTTTTCTTTTTTACTGTTAAAATGACAA
ACAGATGAAAGCCGCCAAATTATAGTCAGACACAGTGACCACAATACA


>CNE5.06|NEG|chr23:30350052-30350276|NONE
AATACCTCAGCTTATGAATAAATGAAGCCTGGGTGCAGTTTTTTTTTCTTCCATATTTGT
GTAAATTGCTTTAAAAGCATTTTATCATGTCATAAAAAAGTGCAATTGATCTGGAGTGCT
CGGCCCACTGGACAGCTGTGTATTTTGTTAATGGCCACTTTGCTCCAAGCGGCTTATTAA
AAAATTTATATATAAATGCTAAAATTGCATAAATTATTTAAACA


>CNE5.07|NEG|chr4:18667188-18667397|NONE
AGAAAGCAAGTGTTTTATTATTTGTGGTCAAAGGCATTTCTTGTGGACCAGCTGACTTCA
GTATGTTTAGCAAACAAGCCCAATTTCGCCACACGGCCGAGGATTCACTCCAGTCGCTTC
ACATTAACATCAGCTACGCCATTAAAATTAGCGTTTCGTTCACTGCACCCTGCCTGCCCT
GAGCCTGCCTCTTAGACATGACCATCGTG


>CNE5.08|NEG|chr5:57880996-57881949|NONE
AGATGGAACGAAACGCACCTCAGTAAAGCAAAATATTGATGACCTGAGGATCAATGGGAC
ACTTCTAATGGATGGCGATGGATTGCGCAGTTTAATATTACACCTGGCAGGTCGAGCATT
ACAATATCTCCTCCGAATAAATGTTAACCTATAATCCCTCTGCTAAGAACACCTGCTTTG
TTTGTCCTGGCAGCCATCGATTGCACTTTATTGAATGCTCAAACACAGTGCACCTAGATT
GATCACCACTAATTAAACGCTTCTAGAATGTTCCCTTTCATGTTTAACACCTCACTCATT
CATATCCGAATGTTAATTTGCAAGGCATCTAATATGGGATGCTCTGCTTGGGTAATGCGA
TTCGATGTAAAGTGCTTATTTTCCTCTTTTGATTTTGCTAGGGCAAATCAGTGGGCTTGA
CCTGTGCTCTCGACCTCTAACCCTTGACCCTGACACATCTGACCAGGCTCCACTCCAGGG
GCAGCAAATTAATACGAGGGCCACAGCTTGTTAATTGTCGAAAAGATTGGCTAACTGATT
CATCTCCTCAGTCATGGCCAATGCTTTGGTTTGACCCCTCTGAGATCCCATAGGGCATCT
GTAAGCTACCCCAGCTGCGCTCTCACCCATAGCCCATGTTTGCAGCATAATTATTCAGTA
TCGGCCCCCTTATTAATCAAGTCAATGCTCCGCATTTTAAATGGAAATTGTGGGATTAAT
ACAAGCATTCATTTTGTCTGGGTGGAATTGTGATGGCTTTAGCTCTGCTAATCAAATTGG
AATAAAAAAGCAAGCTGAGAGGAGGGGATGATTGAATTAAGAGGGGCACTTGGGCCACCC
ACCCACACACATACACACACACACACTTACACGTTAGGCTGCACGTTGCAAGCAAGGTCC
AATCTTAAACCATCGACATCCAGATATGAAAGATGCATGAAAAAACTCGATAT


>CNE5.09|NEG|chr6:58803513-58804682|NONE
AGGCTAGTCAAACGATCGGCCCTGTAAATATGATAATACACGAGCATATGTTATTAGCAT
GTCTTATTTTGGTCAAGGCTGCATATGTTTCCCTCTGCCTGCTGGAGTCTGATTATCATT
CCAATCAGTAGAGGCGGGCAGAGTCACATTAATTTGTAGTAATTAATAGCACTGAGGCAT
CTGACAGCGCATGTTAACGAGAGCCTTTGATTGTTTGGATCACTAACTGCCGCTCCTCTT
GTTTGCATCACCTCCAAGGAATTTGTAATATCAAAGCGTAGCGCTATCTGATACTTGTCA
AAATGCAATTTATAAAAGTTTAATTCTTTTATTGATTTAGTTTGGGTTTGATGCCTGCAG
TGTCAGCTCCCCTGGTAGAACTTAGTGGATTCAAATGCTTGTCACCAGCACAGCCTCCTT
TTTACTGAGAACAATTGCCATAGGCCAGCCCAACAGGCATGGTTTAATTGCCATTAATTA
AAAGCATAAATCTTTTTTTTTTCTTCGCTGGCTCTGCTCTTAAACAGGGCTTTACGTAGC
TGCTACCCCCCGTCCCCCCCACACGCGCTTGTCAGAATCCCTTCTGGCTAGTGAAGGTTA
ACCCCCCTCCTGATTCCCTCCACCTCCCTCTACTCACCAGACGTTTCTGAAATCATCTTT
TTAGCGTGCTCCTCTGCGTGATATGATGTGAAGTGTGAGTGGTGCAGTGATATTTAGTAA
ACCGGCTTCTTGCTTTATTGCGGTATAATGAGGTCAAATGAATCCCCTTGTACGCATGCT
TAGATGCCTCCTCATTTCAAATGCCTTCTGACAGCTAGTAAAACAGCCGGCAAACACAAC
ACCGGCTCCCAGAGAGAGTGGACATTAGGAAAACATTGCTGAGACAAAAAAAAGTGCAAA
TTCACTTCCTTTTCTTTTCTCTCCCTTTTAGAAGATTTTTTATGCATTACCTGCCCTGGT
TACAGCATACTATCCATTCTTCAATTTTCTAAATTGCTTGTCCTAGGGCACAGGGATGCT
GAAGACTTCCCAAATAACTCAGACTGTAAGCAAGGCAGTTATTATCACTGAGTATGCATT
TTAGTTTTGAATTAGAAGTTAATATGTAGTTTGAAAGAGTTTTAATTTTAGCTAAATATT
TCAATAGTTGTTAATACTTTTTTTTATTT


>CNE5.10|NEG|chr7:46236140-46236804|NONE
AGTGACACCAGGTTGGCACGGGGCGCTGGATGTGTGCGGTGAGGATGCTGAGGGCTGTAG
GTGTTAAAGAGCTGTATCTCTGTGTCACAAAAACAAACAGACGGCGAGCAAGCGAATGCC
GCTATTGAGTGAGGAGGCTGCTTCCATATGTGTGGAGTGTGCTTTGTCTCCTGTAGATAG
AAACAGTGCTTTGAAGTGCGGATTGGCCCAGTGGGGTGCAAGCTTCTGTTGAGAGGAGAT
GCTAAACACAGAGGATGTGAGGGACACGCGACTACACTATTACCCATACAGGAGCAAAGA
GGCGAAAACGCAAATCCAATGATAATGTACATCTGTTCCAGAGTATTTAGAGGCTTTGAA
CGCTTTTTTTTCCTGCCGGATAAGTGGAGCCCTTTTTCTTACAGTATCTCACAACTTCAA
AGCAGATTCGCCGGATAATGCAAATGATCGGAATATAGCGCTTTCTGCAGGCTTGAGAGC
ATGAAAAGAAAAAAGAGGAGAGGGGGAAAAAAAGCGAATTAAAGCTAATTGGTGTGGCAG
GCTTTTATGTATGGGAAGAAGGGCGAAAATAAAGCACTTTATTAACTGTCAAGTTCATTG
AATTAGGTGAGGAGCTGACTGAGTGCTAAAGTTCACATTCCCTCTGTCTGTCTTTGAGGT
TTGT


>CNE6.01|POS|chr22:44892173-44892852|forebrain, muscle, trunk
GCCCCAACACCCCCATATTTGCATAATTACAGCTTTTTTTCACAGCCAAAGGACAGTATA
GAAATTGTAAATTGTAGTGTCCGGGGCCGCAGTCACTGAAAGTCACATCTAATGACAAAC
GCGAGCTCCTGGCGCGCCGGCTGGAGCTTCAATAGCATCGACAAAGCCAAAAAAAGAAGA
GTTTTGCCCCCAAATCATATGGAATTACATGTGCTGCATCTCCACACACACAAAAAGCCC
ACAGGAAGCAGCCGTTTTTCTGTTGGTTTTTATTAAACCAAGCGAGCAATTTAATTCTTT
TGTTCGGGAAGAGTTCTACTTCATTGATTAACAAAAGCAGGGGATATAATTTTTTTTTTC
CTCCTTCTTTTTCAAAAGCCTGAAATGTCAAGCCTTTTAAAGCAGATTATTCTGCCTGTG
TGCGGCGAACGCAGCCCCGACTAACCTTTTGTCTACAATTAAATATGCCAGGCATAAATA
TAAAAGAAAAATCAGAGATGGGGAAGATTGACTCAGGAGAGATTGTGGAGGTAGATCCAC
GCGCGCTGATAGTGCAAACAGCTCCTAATTAAATATGCCAGCGAGTCTCAAAAGCGCTTT
TCTGCCGCAGAGAGAGAGAAGCTGCTGAGACGGAGAGGAGAAAAGTATCGGCTCATCTCT
CCGGCCGCAGCCTTCCTCT


>CNE6.02|NEG|chr17:34944674-34945417|NONE
CGGAAAAACCCAATGTTTGGGTGTTTTAACTGGCTAAAGTTTTCTCTCTTTTTTCCCAGG
ATCAAAAAAGGAACTCTTCAACTGTCCAAAACAACAAGCACCGCAATGCGTTGGACAAAA
GAACACAATTATTACAATTACAGTGTCTCTCTCATTAGCTCCAGTGTATTCCAGTGTAAT
TGATGTTGTAGCTGACACATCAGACATGAATATCCTCTGCCTCCTTTTGTTTGGGAGTGG
GGGGCTTGATTTGCATTCTGTGTGCTTTTCGGGTGATGAAGACTTCACTCTATTAGTCCA
TTAGAGAGAGAGGGAAAGAGAAAGTAAGGCAGAGAGAGAGAGAGAGAAAGAGACGAGCGC
CGCAATCTGCAACTCGCCGCTTGTTTGAGACTCTGACCCCCTTAGAAATGCCACTTTGCT
TCACACATTAGCTGCTTACAAAGAAAGAAAGCTAATGTATCATCTAATTGGGTGAGCCAC
TGCATCTGATTCCTCTCAATCAGAGTATTAGTTCGGTAATTACCCATCTGCCTCGGGTGG
AAAATGGCAAGGCGAACACCAAGCTAATAACATGCTCAAGGGCTCTCCAGAGCTGACAAG
ATGAGGCTGATGTTGTGCGATGCAGTCTCAAACTATTTCAGCACCAGGGTGAAAACATTA
CCTAGACCCAGTTTGCCAACTTTCCCAAATTGAGTTTATTCAATTATTTACTTAAACACA
GATTGTTCCATTTTTCCATTCCT


>CNE6.03|POS|chr2:15860587-15860963|nonspecific
AATCTTGAATTAATATGTGAATAAGTGAAAAAAACAAACAAAAGAATAAATCAAGGAAGA
AGTCAAAACAGATATAGTTTCTTCTTTCTCTCCTGCAGGTGTGTGTTTGGTTCTTTCTCT
CTCCATCTGGTGTGTCAGATCCAGCTAGCCTTTATCAGAGGGGTTGAGGGGAAATGTGCT
CGAGCCAGATTAGCCTCTGCTCTGTGCCAAGGTTATAAACAGCCTGTTATCGGCCTTCCA
AACACAGTAATCCGCACTGTATCAGCACCCAAACATATGGGGCCACACAAAGAGCGATAG
GCCCTGACGGACACCTCATTTTAATTGCAACGAAAACAGTGCTCCGGGAGAGCGGGGAGT
ATATATTTCCCAGCCT


>CNE6.04|POS|chr6:61676520-61676869|heart, muscle
AGGGGACTGGAGGGGGGCAGAGCGCGCTTTCTAAAAATAAGGCATCCGAACTGTGCGTTT
GGTGTGTGTGCGCGCTCTATCTGTGTGATAAAGTCACTAGCAGCCCTTTATCGGCCGGTG
AGGGGAAATATGCCACCGCCAGATTACAGCCCAACACTCTGCCAAGGTTATAAACAGCCT
GTTATCTGCCGCGCAAACACACAAATCCACACACTATCAGCACCCAAACATATGGGCCAC
ACACACACAGCAGACCTCTGACGGACACTAGGCGCATGCATAATCACAAGCGCGCATGCA
ATGAGCATCAGACAAGTCCTAAAGTGGAAATAAAGGATGCACCGTGCAC


>CNE6.07|POS|chr3:21324294-21324476|NONE
ACAGTATATTACCGTGGGCCTTGGAATTGGTTTTTGGGGTTTTTTAGATCCAAGTTTCTT
CATGGCATTGTAGTATTTCTTCTGCTCTTCTGTCATGAAGATATCGGTTCCTCCTAAGTA
TAGACACAGAAACAATTATTCTAAAATAGAAAACATTTGAGTGTTTCTCTAGATCCAGAA
GG


>CNE6.08|POS|chr6:8898239-8898473|nonspecific
CTGAATGTGTTGTACCGCAGGTCTGGGAATTGGCTTCTGAGGTTTCTTAGATCCCAACTT
CTTCATAGCATTGTAATATTTCTTTTGCTCTTCTGTCATGAAGATATCCTGACCTCCAAG
GTAAAGAGCAAATGGAGAAGACTGGTTACAACCATGGTTTAATTATATGTCACAACACAA
ACCTAATGCAACCAGGCTTCTGTTAGTTTTCACCTGTGAACCTCAGGGAAATGT


>CNE6.09|POS|chr6:11767399-11767846|nonspecific
TCTTGTTTACGGAGTCTGGTTCAACAGAGAGAGAGACAGGCAGAACGGCGAGGGGGTCTC
TTCTGTACCGCACACCCTAATGAGAGCTTCCCTGTTTAATTAATGTCTCAAGAATATTAA
TTCCGACCAAATCAATTAAGTAGGGGGTTAAGTAGGGGTGATTTTTTTTCTCTCTCTCTC
TCTCTCAAAGCTATTCCCTGTGTAAAAAGGAAACAAACACAAACAGGAGAGTGAGCCGGA
TGCTTATTATTGTGCATGCATCATTTCACCAGGCCCTGCGTTCCCTGCTGACTCGGGCTA
ATTCTAATTAAGACTAATGAAAGTCTCATTTATGAGAAAGCCTGAGACAGGTATGCAAAC
ATTCAGGGTGGCCATGGCTCGCATGATAATGACCTCAGTACTACTTGTTAATTTAAGACC
TGCCTCCTTAGCAATTAGAGCTGCCTG


>CNE6.10|POS|chr5:20983975-20984418|nonspecific
GCGGCTCTGACAGTCACATCTGCCAGTTGTGTGAGTCGCTCCCTCACTGAGCTGCTCACT
AATGAGATCCTCCCCATTTAATTAATACCATAAGAATTTTAATTCTGACTGAATCAATTT
AATGTGATGTGATTTTGTCAGACCTATTCCCTGAGAGAGAGAGAGAGAGAGAGAGAGAGA
GAGAGAGAGAGAGAGAGAGAGGCGCTGATGCTTATTACATACATCATTTCACGGGGACCT
GCATTCCCTGCTGACTTAAACAAATTCTAATTAAGACTAATTAAAGCATCATTTATGAAA
ACGCTTGTGATAGTTATGCAAACATTCTGGGTGGGTATGCTTTGCATGATAATTAGCCCT
TGGTTTAAATTAAGACTTGTTCCTTGACAATTATGGCTGTTAGGGCTACACTTCTCAGAT
AACAGACAGTGCCCCCTTCCTAT


>CNE7.01|POS|chr6:59091563-59092639|nonspecific
GCTAGTCAAACGATCGGCCCTGTAAATATGATAATACACGAGCATATGTTATTAGCATGT
CTTATTTTGGTCAAGGCTGCATATGTTTCCCTCTGCCTGCTGGAGTCTGATTATCATTCC
AATCAGTAGAGGCGGGCAGAGTCACATTAATTTGTAGTAATTAATAGCACTGAGGCATCT
GACAGCGCATGTTAACGAGAGCCTTTGATTGTTTGGATCACTAACTGCCGCTCCTCTTGT
TTGCATCACCTCCAAGGAATTTGTAATATCAAAGCGTAGCGCTATCTGATACTTGTCAAA
ATGCAATTTATAAAAGTTTAATTCTTTTATTGATTTAGTTTGGGTTTGATGCCTGCAGTG
TCAGCTCCCCTGGTAGAACTTAGTGGATTCAAATGCTTGTCACCAGCACAGCCTCCTTTT
TACTGAGAACAATTGCCATAGGCCAGCCCAACAGGCATGGTTTAATTGCCATTAATTAAA
AGCATAAATCTTTTTTTTTTCTTCGCTGGCTCTGCTCTTAAACAGGGCTTTACGTAGCTG
CTACCCCCCGTCCCCCCCACACGCGCTTGTCAGAATCCCTTCTGGCTAGTGAAGGTTAAC
CCCCCTCCTGATTCCCTCCACCTCCCTCTACTCACCAGACGTTTCTGAAATCATCTTTTT
AGCGTGCTCCTCTGCGTGATATGATGTGAAGTGTGAGTGGTGCAGTGATATTTAGTAAAC
CGGCTTCTTGCTTTATTGCGGTATAATGAGGTCAAATGAATCCCCTTGTACGCATGCTTA
GATGCCTCCTCATTTCAAATGCCTTCTGACAGCTAGTAAAACAGCCGGCAAACACAACAC
CGGCTCCCAGAGAGAGTGGACATTAGGAAAACATTGCTGAGACAAAAAAAAGTGCAAATT
CACTTCCTTTTCTTTTCTCTCCCTTTTAGAAGATTTTTTATGCATTACCTGCCCTGGTTA
CAGCATACTATCCATTCTTCAATTTTCTAAATTGCTTGTCCTAGGGCACAGGGATGCTGA
AGACTTCCCAAATAACTCAGACTGTAAGCAAGGCAGTTATTATCACTGAGTATGCA


>CNE7.02|POS|chr6:59108461-59108779|forebrain
CGTACTACATTAAATACAAATTAAAGTCTTTGTTTATTTTTGTCTGTATTTTCATTACGA
ACCAGTATTACAATATAATAACAATGTTGGTAGCCTGTCACCGAGGTTATTCTCAGATAT
TAGCATAACAGATGTAAAGGCTGGTGAATTTTGCCCGGTGTGGGATCCTCCCTAGTGAGT
CAATTAGAGAGATTATTGTTCTTCCTTGAGGGGGGATCACGGAGCCCTGCAAAAACTGCT
ACAAATAGAGATAGATTGACATATCGATCCTGCTCGTTTTGAGGTAATATTTTTGCCTAC
ATGCAAGCGACCTAATTT


>CNE7.03|POS|chr20:25182669-25182933|nonspecific
AATCGGAGCTACGGGCCGCTCATACATCATGCAAAAAGGGCCCGAAGGGTTTTCTTCAAA
TGAACTGTGTGGGTCTGTGAGAATAATATCAGGGGCTTTCCGTCAGAATGAACTTTTCCT
CTGTAGCCAGCCGTGAAATAATCTGACCCGACACTTCAAACCATCTGCGCTATCCATCCG
CCTTCTTATTTATTGCGAGCTGTAGTTGATACTATATCAGTTTTTCATGATATGGCATCT
CCACAAACCGCACGGTTGACAGGT


>CNE7.06|NEG|chr17:20345500-20346012|NONE
AGTGAAGAAAAACTCGGCCCTTCCAGAAAAGAAACGAAATCAGCACATAGAGAGAGTCTG
AGCCTCAGAGAATCAAAGAAAGCACCTTTCAAGCCTCACTTTCCCAAAGAAATGCCAATA
AAATACGGTAACAGAATATCACGGAGGGCGCGGTGTTTCCTTAACTGTTTCTGAAAGGCT
CAGAAGATCTTAATAAGGCTTCGCTCGGTCCTTTTGTTGATCTCACAAAATCAACTCATT
CTAATTGAGGCCTGAGCTGAAAGCGACCTAATGTTCAAAGCAAGTGACCGCCGGAGGAAC
GAAATTACATTTTTTACTATATGGGGCATCCAATCAAACGCCGGCCGGCCGGCTTTACAC
GTTCTTCAATAGATCAACAATGTCATCGACAAAAGTGCTCTTGGGAGTAGCAGAGATGCT
GCTGTTAGCTGTCAATAGACGCGGAAAAACTAAAGGGAAAGTTATTGGATACTGCTTCAG
AAGGGGGACAGGGAATGCGCATATTAAATGTT


>CNE7.07|POS|chr17:20346149-20346405|nonspecific, forebrain, midbrain, eye
TAACAATTCCTGCATTTTGCTGGTTTACTCTGGGCCCCGATGTTGCTAAGACCCCGTGAT
AAACCCAGAACAAGTATCAAGTTATCAGGTTGCAAGAAGCTTTTGTAATAAGAGTATTTT
GTCTAATCCCAAATTGCAGTCGAATTTTCTAAATGCTGAGCTCGTAAATCTTGGGATTAG
AGGAGGCGAGAAGAGGAGGGGGAAAAGTTTGGTTTCTTTAGCCGGCAGGATGGGAGCGGG
TCGGCGATGTTGTCGG


>CNE7.08|POS|chr17:20353584-20354034|nonspecific
TTGTACAAAAGTGCACATTGAGAGTCAAATGCAGCAAGCGAGGGCTAAATGGAAATGAAC
ACAGATTTGGGTGAATAGTGGAGAATGAGAAAGTGTCGTCTCGCCTTATCTCCAGTTCCA
GTCAACTAGCAATCTTGAAAGAGTTTGCAACATCATCAAAGCCGGCCATTTGATAGGATT
CTCACACTGCACCCAATCAATCTGAGGAATACGGCAGCCCAGACATGTAACAAAGCTCAA
ATAGATTTACAAATGGGGTTGTAGGGGGATAAGCCCTTGCACAGGATTACATATTGATTT
TAAACATATAAAAAAGCTTATCATATAAAACCGTAACAACAAAACTGGGGGACCTATGCA
GAAATCCCTTGGCAAAAAGGAGCGTCCACTTTCAAATATAACGCCCCGGAGTGCAGCGCA
TTTGAGGAAAGAAAGAAATAGGGAGAGGGG


>CNE7.10|POS|chr15:45915969-45916126|nonspecific
CCTCCTCTCACTGTGACTCTATCAGCCTCTCACACAAACATACATCTTTATCCAGCGCTT
GTTGTCAGACAACATTAGATAATTAATAGGTCATTTGTCAAGCTTGTGAGAAACATGCTA
AAGTCCCTCTGAGCTCACAGGACACAAGCAGCTGTCT


>CNE7.11|POS|chr12:29027280-29027475|forebrain, eye, spine, muscle
GAGATCATGTTATACAATGTCCCTCTCTCCCTCTGTCCCGCTCTGCAACAATGCCCTAAC
TGAGCTTTTCAGTCTGACCAAACACAGCACAAAAGCAAAGCGGAAATTGGGGTAACTTTT
CGGGGGCTTAGAGTGCCACTCAATAGAGACAGGGGCCTCTTGGGTCAGAATGGTGGTTAA
TTTGGAAGCAGGAAG


>CNE7.12|POS|chr12:29062589-29062817|nonspecific
GAAAACATCCCGCAGTGAGTGGCCAGTTCTGATTGGAGCGACGATAAAACCCTGCGCGCA
AAGCAAATGTGTGGAAGGGCAGCGCGCACTGGCTAATGACGGGCAAGCTTGACAGTGATT
GGCAGGGCTGCCATGACAACCACAGCACGACACCAGGAAGACCAATAGAAAAGCGAAACA
AAATGTTTCACCGTTGCACTCTAAGTTGATTAAGGGTAGATATTCGCG


>CNE7.13|POS|chr12:29354499-29354926|nonspecific
TTTGGAAGTAGTGTGAGAGCACAAGAACTGGGACTCATAAGTTGGTCATGGAATGTCATT
GCAGATTTTCGTTTTCTTTTTAAAACTGTGTGGTATCATTGCATTTTGCATCATGCTTTG
AAATCTATTTAACTTATTTATTGTCATGTGAAAAAGTATAGCCTTCAAGGATAAATTGAG
TCCATATGGTATTTATCGAATCTAAAAAAAGCAATACACTTATATTCCTGTTAAAAATTG
TGATCGCCAATATTAACCTGGAAAACCGTTGGGTTTGTCTCACAATAATATATTTTTGTT
AACTCGTTTGTTTTACTGTAAATAGGTAAATAATTTAAGATTGTATGCTATTTATTTCAA
TTTTGTTTACTGTGTGTATATTATATATAAATATATTAAAAAGTGGGAGCGTCTGATGAG
GTCACGC


>CNE9.01|POS|chr18:29644915-29645193|nonspecific
CAAGCTGTGTTTATGAACGTGAACAGTTCCTGCTCAGGCTCAGGTCAGGCGTAAAACTTG
GCGGCAGTGACCACAGACATTTTTCTCTGTCAGACTTGCAGGAGTTGGTACAAAGAAGCC
AGCTGTCAGGCCTCATGGAACCTGGCCTCTAATTAAAACAGTGGAAAATTAGATAACTCC
ACAAATTCATCACTGCTGCTGCTGGCCGTCAGGACTGTGCTCTGGGGGCTGCCACCCACC
TTTTGTTTACATCAGGGAGATTTGGCTGCACTGCGCTG


>CNE9.02|POS|chr25:34389331-34389792|forebrain, heart
GTGACGTGCGGCTGATGGACTATTTTTCAAATTGATTTCAAAACTGTACGTAAGCAGTTG
ATCTTCCACCCTAGATTACCTATTGATTTTTAATATGAAAAGCTCATTATACAAACAGTA
ACTGCAACACCAAAAGCTAGCCAACCTTTGCATAAATCCTTTAATTGAATTCCCAGAGCC
TGTGGTTCTACATTTTTTTAATTAAATCCATTTCTTTTCCTTTTTTTCCGCCTTTCTTCT
GTAAGTGTTGGTGTTTAATTTGCATGCTGTGAAGTGGGTCCTGTCCTAGATAAAGTGCCA
TTGATCCTTATTAAAGCACACCTCTAGGCCTGCTGAAAACCAACTGGGAAAATTAAATGT
GTTCATGGTGCATACACTTATTCCCTGCATGATCGGATTAGAGAGGGAGGAACGGAGGAG
AGAGCGGAGGGGAAATAAAACAGAAGCGCTGCCGTATTGAG


>CNE9.04|POS|chr9:48527982-48528384|spine
AGCTTTGTGCACTTTGTATTGGGCCTGTTTGGGCTCCTGAAAGGCCCGGGACTCTGCATC
TGAAGCCACACAGACTGGAATAGTGTAGCGCTCGGTGCCACAAAAGCAGACGAATCGCTG
CGCATTAAAAGCGGCCGCACAAAGAGCAACAATGGCGTGCATAAACAGCATTTAGAGGCT
TTGACGCGGCATTGAGGGGCTGGGCGGCGACGCAGCATTGCAGCTGAATCTGCTTATTGT
GCGGAGGTGAAAAGATGCCTAATGAACAGGAAGCCTTACTGACAGGAACCATACAACAGA
TGCATTGTGGGGCTGCCATCGACCCTGTGGGTCCAGCATTAGGAGGAGTGATGAGAAAGT
CGCCCCTTTTTTTAACACGCATACACATGGACCCAAACCCAG


>CNE10.05|POS|chr5:15800201-15800413|nonspecific
TCACTGTTTCCCTCTCTTTCCATTGGTTCCTCAGTCCCCATGAGAACGTGCCCCTGGGGG
TCTTTAAATACTTTATTGGGCTGTAACATTACCTTAATGTCTCTCAGCATTTCATCTGCC
TACAGCCTAATGGGAAGTGATGGCAGCCATGTTTCTCTGCAGCAACGGCCTGAAACACAT
GGCTTCAGTTTCTGTTTCACAGGTGTGTGTGT


>CNE10.07|POS|chr5:15911948-15912356|nonspecific
TGTTTTGAGATCCATTTCCTTATCCAGTCTGTCTTATTCGTTCCTCGGCTGTGACCTCGT
CTTGACAGGCGAACAGTGCGAGATTAATGAGGTGGGCGGAGCAGTATAATAAACGTTTGT
TTGAAGTGACAAGGCTGATAGGTGTTGATTTACTTACACACTGATAGGCTTTTAATTGAG
CGCCTCCATCTCTCATCACATCAAAGTCACCATGACCGACAGGGCGCTCCTCCATACGGC
AGCTTGTGATGACTGACAGCTGACACTCGGCCAGTTTTCCCTCAGGCCTCAAGATCTCAC
TTCATAAATCCAGTCAAATCCTGTACTACTATGAAAGATACATCAATACAAAAATAATAC
AGTCACAATGAGCACAGAAAAAGCATTTCATAGTGTGCCACGCATACT


>CNE10.11|POS|chr6:51625480-51625794|forebrain
CTAATACCCCTGAACCGCCATCCGTCTCACACCTGAATTCCTCCTCCCACCAAATAGAAT
GATCACCCCCTGCACCAAAACAAAGAGAACCTTCCTGGAAGTCTGTTTTGATACAGGTTA
CCATAGAAATGAATCAGTGTTGCTCTCTTCTGAGAGCTTGTTATGTGCCGTATCAGTGAT
GTGTTTTTTCCTCTGGCCCCAGTTCATCTGTCAAACCGGGTTTTTCTCCTTCAAAATAAT
GATGGCGCGCAGAGCACAGGGCCCGGCTCAGGCAGCGGCTCATTTCAGGTGGCTCTGCAG
TGTGCAGCTTGCAC


>CNE10.12|POS|chr6:58807688-58808083|nonspecific
GACTCAACATAGACACTACGCAACATGCACACTGGCAAGGGCTCATTTTTGTCTTATTCT
CGCAGTTGCTATGAAGTGGAGAGGAAGTTCCAATTAGAATTAAAATAAGCTCCTTTAACG
GGCTCTTAAATTGACAACTGAACAATGATTTTCGTATTGGTATCTGTCAGAGGTCTGGGA
AAATCCTCAGTTGATAAGGCCCAATGCTTCCAATTAGGAGCTGAGCAGGACCTTATCCAG
TAATGATTTCTAGCTCCCTAAAGATGTGGTGTGGACACTTATTGCAAATTACTGACAAAA
AGCTACGCTGTATTGATGAGAAGGAGAACAGCCAGCTCTCCATGTTCCCATCTGGAAAGC
GAATAACGAGGAGAAACCGTAGGAGAGGCCTGCTC


>CNE12.02|POS|chr9:28314359-28314648|eye
AGAGATAAGCACAAACAAATTCTGATGTGCTCGTGGAGTAATTGATTTAATGAAGTTCCT
ATGAAACTATTAAAAGCGAGTGGAGGTCAGGCGAGCGGCACCCCTGAGCGCTCATTGTCA
GATGTTTAACTCAAGCAATCTTTTGGGAAAGACATCGGGGCTAATAGGTGAACTCACAGC
TGTCTGAGTCGAGCTCGAGCTTTCAGAGCAAATAGCAAACAACTACTCACCCGGCCTCTA
ACTTGATGGGACGGCAAACTTTCTCAACAGCCTCATCTTTACACGCATG


>CNE12.03|POS|chr9:28315810-28316334|brain, spine
AGCCTCCTCTGATGTGATCATTCTGTCCAATAAAGGCAAAATGGGAGAGAACTCGCTGCG
TTTTCACACTGACTTCTGCTTTGTCTTTTGAAAAGTGGCGTCTGAGAGTCTGACTCTTGG
AGTTACTGATTTGCAGGCTGCATGTTAAGGTAGACCATGTAAGTGATTTCCACGGGCATT
GCACTAAAGGAGAACAAATCGCTGACAAAGGGGGTAGCTTTTCGATTCAATAGCGTCGTT
AGGACGACCGAAAAGTATTCCTCAGATAATAAGTTCTACTTCAAAGCGTCTCCCATTCAG
CTGTGACTGCTGCAGCTTTTATGAAGTCCCCCCTTTTCAGTCCGAGGGGACTATCTCTTT
GGTTATTTTTCACCGTGTTTATTTTGCACTATTCAAAGGGCACTTGTTTTAAATAAATAG
AAGATCATTCTTTCCTTGAGCAAATAATAGTTCGGGTACAAAAGATGGGCAGAGCGCGCG
CTTATTTCTGAATTAAACGTTAATACGCGCGAGGTATTTCAAAG


>CNE12.05|POS|chr14:65733052-65733589|brain, spine
ATCACAGCACCGATCTCCCCTAATTACAGTCAGTTATATCTTTAAAAGAAAAAGCAAAAT
AAACCTGATCAAGAAGACAAAGGAGTAAGTCTGTGGAGGAGGTTTCATTACCCTTCCCTC
TCTTTACCTTTCTCTGTGTTTTTCACTGAAAGGGAACAAAGACGGAACCCTACCGATTGA
AAACTAGCAGAACAGTGAAACAACAGGACACAACTGATCACTCATGCATGGTTGGGATTA
GGATAAAAGTATAAAGAGTGTGGAGAAGAAAGAGCACAACAAAAGGAACAGGGGACTGAC
TAACTTTTTTCTCTTTCTTTTGAGGTGAAAGGAATCAAAAAAAGGAAGGTCTGGCCATAT
GAAAAGATAGAGAAAGAAAGATTAACAAATAGAAGCAGTCCTTTTTAGCCTCGGTACGCT
TCCACTTCTATTTCTTTTAACCATGAACATGAAAGGCGGGACTGAGGTTGTTGCTACCAG
AACTCTTCATCTCAAGACATCATTTTTAACTTTAGAGACTTGCATTGGTGCAGAGCA


>CNE12.06|POS|chr15:10989953-10990333|NONE
ACAGTAACTGCATTCAGTTATAATGACTTAAACCATTACATTTAATAACAATATTACCAT
ATAAACACAGCAGTTGCACTGAGCATGAACACACAGATCATTTATCAACCGCTCTGTATC
CTAAATTATTACGTCTCCAAACTTTCAAACAAGGTCAAGGAAATTCGAATTGTAAATTGA
ACTTTGAAGGGTCAGCGATTTTTACTTTCCCTATTCATCTTCCCTCACCTTCTAACTTTG
AGCCCAGGAGTGCATGATAATTGCATTTCAGTGGGTGGCAGAGTTTCATTATGTCTTCCT
ATCTTCCGCTCGCATGTGTAATTTAGTCAGGTCTTCTGAGAACTACGTAAAGGCAGCACC
GCTTTAAAGAGAAGTTGTTA


>CNE12.07|NEG|chr15:11000666-11001373|NONE
TATAAAGGAAAATTACATCTCCGAGTAACTAAATAGTTTTTATGCTTTTGGAACAGGCTA
AGTCTCTTTAAATACCAAATAAGATACGAGTTCAGCTGAAATGACAAGAAGCAGTAATAA
CTGATATTATTTGTTACTGACACAAAGTGTGACAAAGTATGTCAGGCTTTCTGAGCAAAG
AACACACATTACTGATGATCTGCCCCATAATGCACCTGACTAATGGCAGCTTGCCCACGC
GCACTGCTGATTTCATGAAAAATGAATTTTTGTGCTGTCATTCCGACAAGCAAATCCGGA
AAGAAACTATTAGTGCGGAATCATTATCCATAGTGATATCTACAAAGTATAAAAAATCAA
GCCGCAATTTGTTCAGTAGATGTATCTCGTTTGTGCGTAATTGATAAATAATCAAAATTT
ATCAATGTAACTTGCACACATTTCAGTTACAATCAAGTAAAAGTAGACCATTTACCACCT
GACTTGGTCCGAATTAGAGCTAAATTGACGATCAATTAATCTTGGAGGCGCTAGAGTTGT
ATTTTGTGGACAAGCAGCAGAGAAGTGGCAAATAAATGGAGTGGAGACAGGAGATTAGTG
GAATGAGCAGAAAGGAGCTGAACCGCCTCGGTCTATAGATAATGGGCTTGCAGCTGGCTC
GCAAATTGCTGGATTTGTATCATCAGTAAAGGGGTGAAACAGTAGCC


>CNE12.08|POS|chr17:47948875-47949238|forebrain, spine, midbrain
CGACCCAGTTACCATCATCCTTGTCACCTGGCCCTTTGTCCCCTCTCTCCGGCCACCTTG
TACTACATATGGAGGGGACTGACCGCCGCTCCTCTTCGCTACATCTTCCCTAAAACACTT
TTTTTGTGTCGTCCTCTGAAAGGACCATTGTGTGCGTCCTAAAAGGACCTAGACAAAATC
CGCAGCGTCTCAATTCTCGTGATGTTTAATCAGTCCCGGGTGACAAATTTATGGGCTTTA
ACAAGACAATGGAATTTTAAAAGTCGTTGGGTTTGGGGGTGACAAAGACAGGCTTTTAGA
AGTCTCTGCTGGTTTATGACCAGACAATTTGGTAGCCTGCTACCGTAACTAAATTCACCA
ATT


>CNE12.09|POS|chr17:47960323-47960756|forebrain
CAACACCTCATTCTTAGACCAGCTTCATCTATGTGCATGACAAATGGCACAATTACACAT
TAACTGCAATCACCTCCTTTAGTAAATCTTATTGTCAACTAGTAGCAAAAATATATTTAA
TTGTCCTGCATTTATCTGCTTCTTGAGGCCATTGTACTGCGCACGCAGACGAGGGTCATT
TGCAAGGAGAAATACTTAGCATGCAGCGCGGAACACAAGATGCAGTAATACTTGACCTTT
CAGTGTAATTGTGGCACCAGTGAAATGCAGCGCATTCAGCCTTATGTGAATGGAGCCTTT
CCCATCCAATGAACAAAAACTGCATTTTCATACCTTCCCATTGCTTTGCTGTTTTTTGTT
TCTCCTCAAAGAAAATTACTCCTTTAATGACCAAGTCTTTAAAATTGCACAATTCAAATT
GTCAAATTTACAC


>CNE12.10|POS|chr5:53206325-53206694|fin
ATGTCCTACCCAGCTCAGAAAGGTCTTGCTTTTATACGAAGCGGTGAAAAATGTCGGCCA
GTGCTATGAAATTCCCACCTGGACAATGATGTCTGAAATTCTATTCAATTAATTCCCATG
GCAACAGGGGTAAAACACAAAAGAGGGTGAAAAGATGGCAGGAGCGGGCTGACTAAATCT
GCTGGCGTAGCCGTCCCCGTGTCTCATGAATACGCAGCCCCTCTCTCCACATATACTTCA
GGGCCAGAAGCCTACAAGGTAATTATATGCTTTGGAACACTCCACTTAAGTGCACCCAAC
AATAAAGTGAGTGCATATTCTCTGTAATCTCTTACCTGCTGAGTGAATGAAGATGTGAAC
TGAAAATTC


>CNE12.13|POS|chr17:20381577-20382161|nonspecific
GCGAACAGCAGAGAGGGAGAGAAAAAGAGTTTGCGATTACGCCGATAGAAGCCGGTGTGT
GTCGATTGCGTGAGACATCACAAAACCAGTCTCGTCCCCAGAACCGGGGCGAGTATTATG
CTCTAAACACTTTTCCTTCTCTTACTGCGGAAAGATTATACTGGTTATCCTATTAATGCA
GCTGAAATGCCATTCTAGTGTCTTTAAGCTCTTGCATAGGAGGTCAAGAGGACTATGCCA
CCGCTTACAAGCATGCTGTGGATGTAATCTTCCCAAAGTTACAATAATTAATGTTAAGCT
TCTTTAGCAATACGTCTCTGAAAGAAGTTGCCTGATAATATACTTAAAGCTGTGTTAGCT
GTTAGCTGTTGTCTGAGCTCGGAGACCATTTCCCCATGCGACTCACGTAGCCAAGCTTAA
ATCTTTAGTCAAACTAAGGGGTGGTTACAAGCATGTTGCCTTAGCCACACGAGCAATTCC
ATTTCAGTCTTGGCGGAGCTGAGATCTATAAATGCAGACACTCAAGCAATTATTTCTGCA
TGGCCAACACTGCTTTGGAATGTGGGCACAGAGAATTAATGTGG


>CNE12.14|POS|chr6:58854283-58854673|forebrain, trunk
AACCCTGTTTGTTATGTATGGAACAGATCAGTGTGGAAACTGGAAGCTAATGAGGCCTGT
AAATTTAAAGCTGAAATCATATTCTGAGGCTTTGCCACCCTGCTGTTTAGGGGTTTGCAG
TGAAGTTCGTTTTTAAATGCAGAGCGTCTGTTCTCCCTCCGAAAGCCCCTCACACCCCAA
CAGATGGAGAGAATATGGAGCTCGGAAGGTTTACCTAGGAGGTGGTAACAGTGAAGCCAC
TCATTAACACTGAATTTAACACTTCGTTAGCAACGCGGCTTCCTGTTGAGAGCAGCTAGT
GCTCAATGTCAAATCCTCAGAGCATACACTGTGGTCTAGCAGGACAACAGCAAGCCTGGG
CCCCTTTAACACAGCCTTTAAACACAGTCC


>CNE12.15|POS|chr5:53167442-53167971|spine
CTCAGTAGGTTCCCCTTATGAGTGCTTGAAACCATCAGTAAAGTAATGTTCAATTATGCA
GAACATTTATTATCTTCCATCTGGCTTAATTACAGACTGAGGTTAAAGTCTGGCAGAGGG
TCTCCCCATCACTTCAATATCAGTGTCCTAAAATGCATTGACCAGGAGGAGAAAAGCTGT
CCTTCCACTAAAATTAGTGCTTAGAACTCCACTCCAGCACCATAATTCACCATGGTGTGA
AATATCTCCCCTCACCATATTGACTTTTTTTGCAATTTGTAATAGCCTGTAATAAAGATT
GCCACTTTACCATAATATGAATACACATTTCTTAACAGCTTATACAATAGCTTTTCGAAT
TAGCATTATTGACTGAGGTGCATTTAACAGCTTCTGAAATAGTTAATGGAGGGTTAATGT
CTGAGTCACTAGAAAAGGTGCTTTGCCTAAAACAAGTTTATTGATTACACAGTGTGCTGG
GGTGTTCAGAGGACGATTAGATAAATGTATCTCTGTTCCTTTCCTTCGA


>CNE12.16|POS|chr15:37606085-37606501|nonspecific
CTTGGCATAAGTAAGAATGATTTCATGCGTATCTAGTGGGTGCCCGTCCATGAAATCTGT
CGAATACCTGCACTATCCATTACAACTGTCCTGAGAATAAAGCAAACTCCTTTTCAGTCT
GCTTCCAGCCACGTTATTTGAAGTAATTAACCTTAATTTGCCGAAAAGACAGAAATCTTT
ATTGGACCGTTGCCACTTAACCAGACCCCAAGCCCACCAAAGTCCATCTCCCTCGGCTCT
AAATGGGGTCTGCATTTAATCAAAATTCATCCATCAGATTTCAGTGTTGAATCATCTTTT
AATTGGAAGTTACAATTCTGGTTAATAGTCTCATAATTCGCAGGCTCTAATAGTGGCACC
ACTGGGAGCCGCTCTATTTTCACTGACTCCACACCTTCACGTGGAGCCCAGGAGAA


>CNE12.18|POS|chr9:27915466-27916113|nonspecific
AAATGGAAGGAGGTGAAAAGAATCTCTCTCTTGGTGGCCACTGGGTGCCATTTTGCATCT
GATTCCTTGCCACGGCAACGTTAATGGACCTTAAATCCTCTCCGTAATTAGATGGGGGAA
TTGTGTGTATCACCAACCAGATGATGCTGCCATAATGAAATAAGCGACAAACTTTCAGGC
ATGCGTGTGCGCGAGTGTTTGTGTGGCTTTCTCTGATTTAGCGTTGAGCGTTTTGGGGAT
GTGAGCCTGTCACGTCAGGGTTGGTGACAGGTGTCTATGTTAGGGGCAGAATTGAAAGTG
AAGGGGGGGAGATGATGGGTGGGCGTCCCACCATCGATGAGGTCAGGCCGCTAATTCCGC
CAGGCTTCTTCTGGCAGTGGAGGCCAGCACTCAAGAGATGGATCTGTAGAGAGACCGCAG
CTGTAAGCGTGGAGGAGCTAATTGGTCCTTATCTTGCTGTCCCATTCATCTTCATTTTTT
ACCAATTACCGAGCATTATCTGTGTTCTCGGTTGGATATGGGAGTTAATCCTTTTTGGTT
AAGCTGCTGGTGCCGCTTGCAGATTTCCATTGGTGGAGCGGGTGAAAGAGTCAGAGCGAA
AAAACAAACTCGGGGAAACTTCTCATCATTGTGTGAAGGAAGGAATC


>CNE12.19|POS|chr6:58876500-58876712|nonspecific
ACATTATGCTTTTCTCACACATTGGGGGGGAATAACAACCAAATCAAAATGCAAGATGTC
TCTTCTGTAATAAAATGCGGCGCCAATTTGATCTTCCCAGCTCCGTTTGCGAGTGTTAAT
TGATCGTTTCAGACCAATGAAAATGTAGAGTGTTGGGCCAATGAAATAAGATCGCGTATG
CTGAATTTGACTCGCAGCCTCTGTTTGCCATA


>CNE12.20|POS|chr13:35877005-35877345|nonspecific, brain
AGATAGAGCAAACTTCGGAGAGACTCTCTTTTGGGCCTCCCATTTGGACACAGGAGAGGT
CGTAACCTCCCTCTTTATTTTTCCCCAAGGCTGTTGGGCTAATGAAGTAACAACAAACTG
GGCCGGCGGCTAATTTGGAGTGGCATTTCCTGGCCCCTCTTGGCCCACGGAGATGTGTTT
CATTTTCTCTTATCAGTGCTTCAGTCATGTGGCTTTCCGCATGGACGCCCCTGTCTCCCC
CCATCGCCGGCCTAATGGAAACTTCGTTAATGTCATTAATCTGCCGACCAGGACATGCAC
TAAACACACATCAGCCTGTTTGTAGCAGAAAACACCAGAG


>CNE14.01|POS|chr5:48559022-48559420|forebrain 
AGAAGGCTTTGAAATTTTAAGAGGGGCTCATACAGCTTTTGTTGATTTAGGTTTTGCACC
ATCTATCAATGGGTTCATAGGAAGAGGTTTAATCAGGTAGGAAACCCGGACAGAAAGAGG
TGGGACGGGGTATTGTGTTGGTGTGAAAGCAGAACCAAAAAGGGGCGTCTTTTCACGTTT
CTTTACTTTCACCTGCTGGGATCCATTTGGTCTCTTTCAAGGAGAAAAACGGGCGAATGC
AATGAATAAAGAAAGACAGATGAGTAGCCCATGAAGGCCAATAGCTTAATCAACAGCCAC
TTGTAATCACCACAGTGCTCAACCCCACTGTCAGTTTACAGCAGTTTGGTGC


>CNE14.02|POS|chr8:13856732-13857212|forebrain 
TCTCTTACAAAAAAAAAAAAAAAACAGTTTTGCAATTTGTTTCTTCTCGGAAAACAAATC
TTCTCCCTCTCCCCCTCAATCATGGTCTTAGGAAGAAAGAAAACAGAATGCCTAAGGATC
AGGCCAGTCGGGGCCGCAGCGGCCCGTTTGATTCAGCTTTGTCCAGTCACTCGCTCCCCT
ACCAAGCCAACAGCTTCGCTTCCTGCTCCTTCTTTTCTCTTCCCCGCGGGCTCTACTCTC
CAGTTGTTGTAATCCCGGCAGAAACACTTAAGGTTCACAGTAGGTGCTCATCAAAACCAT
CTGCTGAGGGAAAGAGAGCGCTCACCCATCTCACTTTAATCTCTTCAATTAGCACCATTA
CAAACCTGTCAAGTAGTCTGATTACTGTAATGGTGACCAGCGCCATCAAGGCGGCAGTTT
CGCCGGGAAAGGG
