# Supplementary material for: A Simple Predictive Enhancer Syntax for Hindbrain Patterning Is Conserved in Vertebrate Genomes
Source: PLoS One. 2015 Jul 1;10(7):e0130413. doi: 10.1371/journal.pone.0130413 (PMC4489388; doi:10.1371/journal.pone.0130413)
Supplement: S3 Text — Frequency matrices of two motifs enriched in the hb+ set (PBX-HOX and MEIS/PREP). (TXT) [file pone.0130413.s015.txt]

MEME version 4

ALPHABET= ACGT

strands: + -

MOTIF MEIS
letter-probability matrix: alength= 4 w= 6 nsites= 45 E= 2.3e+002
0.000000 1.000000 0.000000 0.000000 
0.000000 0.000000 0.000000 1.000000 
0.000000 0.000000 1.000000 0.000000 
0.000000 0.377778 0.000000 0.622222 
0.000000 1.000000 0.000000 0.000000 
1.000000 0.000000 0.000000 0.000000 

MOTIF PBX-HOX
letter-probability matrix: alength= 4 w= 10 nsites= 44 E= 2.7e-020
0.159091 0.318182 0.022727 0.500000 
0.272727 0.727273 0.000000 0.000000 
0.954545 0.045455 0.000000 0.000000 
0.000000 0.000000 0.000000 1.000000 
0.181818 0.318182 0.000000 0.500000 
0.454545 0.454545 0.000000 0.090909 
1.000000 0.000000 0.000000 0.000000 
0.000000 0.000000 0.000000 1.000000 
0.000000 1.000000 0.000000 0.000000 
0.954545 0.000000 0.000000 0.045455 
